# Supplementary material for: Bikeability cycle training: a route to increasing young people’s subjective wellbeing? A retrospective cohort study
Source: BMC Public Health. 2025 Aug 18;25:2826. doi: 10.1186/s12889-025-23838-2 (PMC12359844; doi:10.1186/s12889-025-23838-2)
Supplement: Supplementary file 1 — Supplementary Material 1. [file 12889_2025_23838_MOESM1_ESM.csv]

Response ID	1	2. PARENT/CARER: Please type your name below. Thank you.	3. Please select today's date. Thank you.	4. PARENT/CARER: please type your name one more time below:	5. PARENT/CARER: please type your preferred contact email address [NB: please ensure this is correct for entry into the prize draw]:	6. PARENT/CARER: please type your preferred contact telephone number [NB: please ensure this is correct too, for contact purposes]:	7. PARENT/CARER: please type your age in years:	8. PARENT/CARER: please indicate your gender using the following options:	9. PARENT/CARER: do you have a PHYSICAL impairment that has a substantial and long-term negative effect on your ability to do normal activities?	10. PARENT/CARER: do you have a MENTAL impairment that has a substantial and long-term negative effect on your ability to do normal activities?	11. PARENT/CARER: have you had formal cycle training?PLEASE SELECT ALL THAT APPLY	12. YOUNG PERSON: How old are you, in years?	13. YOUNG PERSON: Please identify your gender using the options below:	14. YOUNG PERSON: Do you have a PHYSICAL impairment that has a substantial and long-term negative effect on your ability to do normal activities?	15. YOUNG PERSON: Do you have a MENTAL impairment that has a substantial and long-term negative effect on your ability to do normal activities?	16. YOUNG PERSON: Are you in paid employment?	17. How many hours per week do you work in your job(s)?	18. How do you get to your place of work?PLEASE INDICATE THE FREQUENCY WITH WHICH YOU USE EACH MODE OF TRAVEL.	18.1. Walk	18.2. Drive/driven by someone	18.3. Public transport	18.4. Cycle	19. YOUNG PERSON: Did you complete Bikeability Level 2 training when at primary school (training in which you went on roads with your classmates and one or two instructors)?	20. Why did you not complete Bikeability Level 2 training?	21. Can you ride a cycle?	22. Do you have access to a working cycle?	23. YOUNG PERSON:Please indicate how frequently you make journeys by...	23.1. ...car/van	23.2. ...motorcycle/moped	23.3. ...bus/tram	23.4. ...train	23.5. ...cycling (incl. e-cycles)	23.6. ...walking	23.7. ...scooting (incl. e-scooters)	24. PARENT/CARER:Please indicate how frequently you make journeys by...	24.1. ...car/van	24.2. ...motorcycle/moped	24.3. ...bus/tram	24.4. ...train	24.5. ...cycling (incl. e-cycles)	24.6. ...walking	24.7. ...scooting (incl. e-scooters)	25. YOUNG PERSON:Please indicate how much you agree with the following statements:	25.1. Cycling is tiring	25.2. Cycling is efficient	25.3. Cycling on roads is stressful	25.4. Cycling on roads is convenient	25.5. Cycling is relaxing	25.6. Cycling on roads is dangerous
cly8j53y800yvhg5wk3u3t6ho			05/07/2024 09:57					Male			Yes - as a child		Female										Yes		Yes	Yes		Once or more a week	Never	Once or more a week	Once or more a year	Once or more a week	Once or more a week	Never		Once or more a week	Never	Once or more a year	Once or more a year	Once or more a year	Once or more a week	Never		Disagree	Not sure	Agree	Not sure	Agree	Agree
cly8pl8re014rlxsswuw89dhq			05/07/2024 12:56					Male			No		Female										Yes		Yes	Yes		Once or more a week	Less than once a year	Once or more a month	Once or more a year	Once or more a day	Once or more a day	Never		Once or more a week	Never	Less than once a year	Once or more a year	Once or more a year	Once or more a day	Never		Agree	Strongly Agree	Agree	Disagree	Agree	Agree
cly8t7f1v000nt71deegg0ing			05/07/2024 14:24					Female			Yes - as a child		Female										Yes		Yes	Yes		Once or more a week	Never	Once or more a week	Once or more a month	Once or more a day	Once or more a day	Never		Once or more a day	Never	Never	Once or more a month	Once or more a week	Once or more a week	Never		Agree	Strongly Agree	Disagree	Strongly Agree	Agree	Not sure
cly90noeh00qpibfo2uf544m8			05/07/2024 17:54					Female			Yes - as a child		Female										No	I was offered the opportunity but did not want to do it	Yes	Yes		Once or more a day	Never	Once or more a year	Once or more a year	Once or more a year	Once or more a month	Never		Once or more a day	Never	Less than once a year	Less than once a year	Less than once a year	Once or more a week	Never		Agree	Disagree	Strongly Agree	Strongly Disagree	Not sure	Strongly Agree
clyd8zvxx000zo449m7fjzndc			08/07/2024 16:57					Female			Yes - as a child		Male										No	It was not offered at my school	Yes	Yes		Once or more a week	Never	Once or more a day	Once or more a year	Once or more a week	Once or more a day	Never		Once or more a week	Never	Once or more a year	Once or more a year	Once or more a year	Once or more a week	Never		Strongly Disagree	Agree	Strongly Disagree	Strongly Agree	Not sure	Disagree
clyek5nhr01j33vd0jzg2e1dn			09/07/2024 15:03					Female			Yes - as a child		Male										Yes		Yes	Yes		Once or more a week	Never	Once or more a month	Once or more a year	Once or more a day	Once or more a day	Less than once a year		Once or more a day	Never	Once or more a week	Once or more a month	Never	Once or more a week	Never		Disagree	Agree	Agree	Not sure	Not sure	Agree
clyekz78h018dafydgotfuvje			09/07/2024 15:32					Female			Yes - as a child		Male										Yes		Yes	Yes		Once or more a week	Never	Never	Never	Once or more a week	Once or more a week	Never		Once or more a day	Never	Never	Never	Never	Once or more a day	Never		Disagree	Agree	Disagree	Agree	Agree	Disagree
clyelz56d00h76gdnksc2utfq			09/07/2024 15:41					Female			No		Female										No	It was not offered at my school	Yes	Yes		Once or more a week	Never	Once or more a year	Once or more a year	Once or more a day	Once or more a day	Once or more a year		Once or more a week	Never	Once or more a year	Once or more a year	Never	Once or more a day	Never		Disagree	Agree	Strongly Agree	Disagree	Not sure	Strongly Agree
clyfiew0m003dlvd15ihhqn3h			09/07/2024 18:10					Female			Yes - as a child		Female										Yes		Yes	Yes		Once or more a week	Never	Never	Less than once a year	Once or more a month	Once or more a day	Once or more a week		Once or more a week	Never	Never	Once or more a year	Once or more a year	Once or more a week	Never		Disagree	Agree	Agree	Disagree	Not sure	Strongly Agree
clyg226t5008ppiy6hd79xtyb			10/07/2024 16:14					Female			Yes - as a child		Male										Yes		Yes	Yes		Once or more a day	Never	Once or more a day	Once or more a month	Once or more a month	Once or more a week	Never		Once or more a day	Never	Never	Less than once a year	Never	Once or more a day	Never		Not sure	Strongly Agree	Agree	Disagree	Disagree	Agree
clyh7nb7u00hf1tl0evyrzulj			11/07/2024 11:46					Male			No		Female										No	I did not finish the course (e.g., due to injury, illness)	No	No		Once or more a day	Never	Never	Never	Never	Once or more a day	Never		Never	Less than once a year	Never	Never	Less than once a year	Once or more a day	Never		Not sure	Not sure	Not sure	Not sure	Not sure	Not sure
clyh7sqg900018fgsa1ptr193			11/07/2024 11:43					Female			Yes - as a child		Male										Yes		Yes	No		Once or more a day	Never	Never	Never	Never	Once or more a day	Never		Once or more a day	Never	Once or more a year	Once or more a year	Never	Once or more a day	Never		Disagree	Strongly Agree	Agree	Disagree	Agree	Agree
clyh9j1qg00cxw4w3568a44bv			11/07/2024 12:34					Female			Yes - as a child		Female										No	It was not offered at my school	No	No		Once or more a day	Never	Never	Once or more a year	Never	Once or more a day	Never		Once or more a day	Never	Never	Once or more a year	Never	Once or more a day	Never		Not sure	Strongly Agree	Agree	Not sure	Not sure	Strongly Agree
clyhdrz7j00crrj4ecq0tzqlt			11/07/2024 14:25					Male			No		Female										No	It was not offered at my school	Yes	No		Once or more a day	Never	Never	Never	Never	Once or more a week	Never		Once or more a day	Never	Never	Never	Never	Once or more a day	Never		Not sure	Not sure	Strongly Agree	Disagree	Agree	Strongly Agree
clyhg49mv01btrj4ew6ljdsf3			11/07/2024 15:36					Female			No		Male										No	It was not offered at my school	Yes	Yes		Once or more a day	Never	Once or more a year	Never	Once or more a month	Once or more a day	Once or more a year		Once or more a day	Never	Once or more a month	Less than once a year	Never	Once or more a day	Never		Agree	Agree	Strongly Agree	Agree	Not sure	Strongly Agree
clyhgvw3401lnrj4e3vuv317x			11/07/2024 16:04					Female			No		Male										No	It was not offered at my school	Yes	Yes		Once or more a day	Never	Less than once a year	Less than once a year	Once or more a week	Once or more a day	Once or more a year		Once or more a day	Never	Never	Less than once a year	Less than once a year	Once or more a day	Never		Disagree	Agree	Agree	Not sure	Agree	Strongly Agree
clyhhe6s5000b10ubjmxs44jj			11/07/2024 16:19					Female			No		Male										No	It was not offered at my school	Yes	Yes		Once or more a week	Never	Less than once a year	Never	Once or more a day	Once or more a day	Never		Once or more a week	Never	Less than once a year	Never	Never	Once or more a week	Never		Agree	Agree	Agree	Strongly Agree	Agree	Agree
clyhhosl20027cj9ypofmg1oo			11/07/2024 16:27					Male			Yes - as a child		Male										No	It was not offered at my school	Yes	Yes		Once or more a day	Never	Once or more a month	Once or more a year	Once or more a month	Once or more a day	Once or more a month		Once or more a day	Never	Never	Once or more a month	Never	Once or more a day	Once or more a year		Not sure	Agree	Strongly Agree	Not sure	Not sure	Strongly Agree
clyhhzumu0077cj9ykkjth62h			11/07/2024 16:18					Female			No		Male										No	It was not offered at my school	Yes	No		Once or more a week	Never	Once or more a day	Never	Never	Once or more a day	Never		Once or more a day	Never	Less than once a year	Less than once a year	Never	Once or more a month	Never		Disagree	Agree	Strongly Agree	Not sure	Agree	Agree
clyhiey6500d7cj9y8eih32gw			11/07/2024 16:42					Female			No		Male										No	I did not finish the course (e.g., due to injury, illness)	Yes	No		Once or more a day	Never	Once or more a year	Once or more a year	Less than once a year	Once or more a day	Never		Once or more a day	Less than once a year	Once or more a month	Less than once a year	Less than once a year	Once or more a day	Never		Not sure	Agree	Agree	Not sure	Agree	Agree
clyhiueel00jrcj9yrzz8z461			11/07/2024 16:53					Female			Yes - as an adult		Female										No	It was not offered at my school	No	No		Once or more a day	Never	Once or more a week	Never	Never	Once or more a day	Never		Once or more a day	Never	Once or more a week	Never	Never	Once or more a day	Never		Not sure	Agree	Strongly Agree	Not sure	Not sure	Strongly Agree
clyhkbr9p0121cj9ymtq4yurb			11/07/2024 16:45					Female			No		Female										Yes		Yes	No		Once or more a month	Never	Once or more a year	Once or more a month	Never	Once or more a day	Less than once a year		Once or more a week	Never	Once or more a year	Once or more a year	Never	Once or more a day	Never		Strongly Disagree	Strongly Agree	Strongly Disagree	Agree	Strongly Agree	Agree
clyhla5qq01c9cj9yae2o5f0g			11/07/2024 17:56					Female			No		Female										No	It was not offered at my school	Yes	No		Once or more a week	Never	Never	Never	Never	Once or more a day	Never		Never	Never	Never	Never	Never	Once or more a day	Less than once a year		Agree	Not sure	Agree	Not sure	Agree	Agree
clyhlkppn01gbcj9yzckfrc9u			11/07/2024 17:59					Female			Yes - as an adult		Female										No	It was not offered at my school	Yes	No		Once or more a week	Less than once a year	Once or more a week	Once or more a year	Less than once a year	Once or more a day	Less than once a year		Once or more a week	Once or more a year	Once or more a week	Once or more a month	Once or more a year	Once or more a day	Once or more a year		Disagree	Not sure	Disagree	Not sure	Not sure	Agree
clyhmm3xy01szcj9y04yyf92v			11/07/2024 18:40					Female			No		Male										Yes		Yes	No		Once or more a day	Never	Once or more a month	Once or more a month	Once or more a month	Once or more a month	Once or more a year		Once or more a day	Never	Less than once a year	Less than once a year	Less than once a year	Once or more a year	Never		Not sure	Agree	Agree	Agree	Agree	Agree
clyhngijx0097vezxow1zgtof			11/07/2024 19:04					Female			Yes - as a child		Male										No	It was not offered at my school	Yes	Yes		Once or more a day	Never	Once or more a month	Once or more a month	Once or more a week	Once or more a day	Never		Once or more a day	Once or more a year	Once or more a year	Once or more a month	Once or more a year	Once or more a month	Never		Disagree	Strongly Agree	Agree	Agree	Agree	Strongly Agree
clyhow9k100d711klde7uywiq			11/07/2024 19:43					Female			No		Female										No	It was not offered at my school	Yes	Yes		Once or more a day	Never	Once or more a month	Once or more a month	Never	Once or more a day	Never		Once or more a day	Never	Never	Never	Never	Once or more a day	Never		Not sure	Not sure	Not sure	Not sure	Not sure	Agree
clyhqaog200cxcckwl6wnh11p			11/07/2024 20:14					Male			No		Female										No	It was not offered at my school	Yes	No		Once or more a month	Never	Once or more a month	Less than once a year	Once or more a year	Once or more a day	Once or more a month		Once or more a day	Never	Once or more a month	Once or more a year	Never	Once or more a day	Never		Agree	Not sure	Strongly Agree	Not sure	Strongly Disagree	Agree
clyhqjxg800ezcckwzcbpokzr			11/07/2024 20:31					Female			No		Female										No	I was offered the opportunity but did not want to do it	No	No		Once or more a day	Never	Never	Never	Never	Once or more a year	Never		Once or more a day	Never	Never	Never	Never	Never	Never		Agree	Strongly Disagree	Agree	Disagree	Strongly Disagree	Strongly Disagree
clyhruf45007hw06cvclt3m9h			11/07/2024 21:07					Female			No		Male										No	It was not offered at my school	Yes	No		Once or more a day	Never	Once or more a year	Once or more a month	Less than once a year	Once or more a week	Never		Once or more a day	Never	Once or more a year	Once or more a month	Never	Once or more a day	Never		Disagree	Agree	Agree	Not sure	Agree	Agree
clyhsjupa00b5w06cs5ugohpq			11/07/2024 21:27					Female			No		Female										No	It was not offered at my school	No	No		Once or more a week	Never	Once or more a week	Once or more a month	Never	Once or more a day	Never		Once or more a month	Never	Once or more a week	Never	Never	Once or more a day	Never		Not sure	Not sure	Not sure	Agree	Not sure	Agree
clyhvjwut00udw06cuho5aoum			11/07/2024 22:35					Male			Yes - as a child		Male										No	It was not offered at my school	Yes	No		Once or more a week	Never	Once or more a week	Never	Once or more a week	Once or more a day	Once or more a month		Once or more a week	Never	Once or more a day	Never	Once or more a year	Once or more a day	Never		Disagree	Strongly Agree	Agree	Not sure	Strongly Agree	Not sure
clyhw0w2e000tgdfdhoearcow			11/07/2024 23:01					Female			Yes - as a child		Female										No	It was not offered at my school	Yes	No		Once or more a day	Never	Never	Never	Never	Once or more a week	Never		Once or more a day	Never	Once or more a day	Once or more a day	Never	Once or more a day	Never		Disagree	Agree	Disagree	Agree	Agree	Agree
clyhxnhqc004tgdfdaemkn5tl			11/07/2024 22:54					Female			No		Female										No	It was not offered at my school	Yes	No		Once or more a month	Never	Once or more a week	Once or more a month	Once or more a week	Once or more a day	Once or more a month		Once or more a month	Never	Once or more a day	Once or more a month	Once or more a month	Once or more a day	Once or more a year		Strongly Agree	Agree	Not sure	Not sure	Strongly Agree	Not sure
clyit0l4601pd12m5a8mso7dn			12/07/2024 14:27					Female			No		Male										No	It was not offered at my school	Yes	No		Once or more a week	Never	Once or more a year	Never	Less than once a year	Once or more a day	Less than once a year		Once or more a day	Never	Once or more a year	Never	Never	Once or more a day	Never		Disagree	Strongly Agree	Disagree	Agree	Agree	Not sure
clyitax5q00bv9hkhf5ujljo7			12/07/2024 14:36					Male			Yes - as a child		Male										No	It was not offered at my school	Yes	Yes		Once or more a day	Never	Less than once a year	Less than once a year	Once or more a day	Once or more a year	Never		Once or more a day	Never	Less than once a year	Less than once a year	Less than once a year	Once or more a month	Never		Disagree	Strongly Agree	Not sure	Disagree	Strongly Agree	Agree
clyixd8hg012dibjbzrqypr97			12/07/2024 16:29					Female			Yes - as an adult		Male										Yes		Yes	No		Once or more a day	Never	Never	Never	Once or more a year	Once or more a day	Never		Once or more a day	Never	Once or more a week	Once or more a month	Once or more a year	Once or more a day	Never		Strongly Disagree	Agree	Disagree	Disagree	Agree	Agree
clyiyda2p01eribjbe44n0si3			12/07/2024 16:57					Female			Yes - as a child		Female										No	It was not offered at my school	Yes	Yes		Once or more a year	Never	Once or more a day	Once or more a month	Once or more a year	Once or more a day	Less than once a year		Less than once a year	Never	Once or more a week	Once or more a month	Never	Once or more a day	Never		Agree	Agree	Disagree	Agree	Agree	Not sure
clyj7znu2000x36txphkq700i			12/07/2024 21:22					Female			Yes - as an adult		Male										No	I did not complete the course to the required standard	No	Yes		Once or more a day	Never	Once or more a week	Less than once a year	Once or more a year	Once or more a month	Never		Once or more a day	Never	Once or more a month	Less than once a year	Less than once a year	Once or more a month	Never		Strongly Disagree	Agree	Disagree	Disagree	Not sure	Agree
clyjvexte00er12xvanqkd9d4			13/07/2024 08:19					Female			No		Male										No	It was not offered at my school	Yes	Yes		Once or more a day	Never	Once or more a year	Never	Once or more a month	Once or more a day	Never		Once or more a week	Never	Once or more a month	Never	Once or more a month	Once or more a day	Never		Strongly Disagree	Strongly Agree	Disagree	Strongly Agree	Strongly Agree	Strongly Disagree
clyjz94ov00plp5ip2h0hia2q			13/07/2024 10:09					Female			No		Male										No	It was not offered at my school	Yes	Yes		Once or more a week	Once or more a year	Once or more a week	Once or more a year	Once or more a month	Once or more a day	Once or more a year		Once or more a week	Less than once a year	Once or more a day	Once or more a year	Once or more a year	Once or more a day	Less than once a year		Agree	Agree	Strongly Agree	Not sure	Agree	Strongly Agree
clyk1paoq0069129zvkwwwg6c			13/07/2024 11:20					Male			No		Male										No	It was not offered at my school	Yes	No		Once or more a day	Never	Never	Never	Never	Never	Never		Once or more a day	Never	Never	Never	Never	Never	Never		Agree	Agree	Not sure	Not sure	Disagree	Not sure
clyk1yjku008t129zi24ehlw6			13/07/2024 11:31					Male			No		Male										No	It was not offered at my school	No	No		Once or more a day	Never	Never	Never	Never	Never	Never		Once or more a day	Never	Never	Never	Never	Never	Never		Agree	Not sure	Not sure	Disagree	Disagree	Agree
clyk33u6r006tawkr4bb8vnue			13/07/2024 11:59					Female			Yes - as a child		Male										Yes		Yes	Yes		Once or more a day	Never	Once or more a month	Once or more a year	Once or more a week	Once or more a week	Once or more a year		Once or more a week	Never	Once or more a year	Once or more a year	Once or more a month	Once or more a day	Never		Agree	Agree	Agree	Not sure	Agree	Agree
clyk8nkth00bx12lecox5bixx			13/07/2024 14:32					Male			No		Male										No	It was not offered at my school	Yes	No		Once or more a month	Never	Once or more a day	Never	Never	Once or more a week	Never		Once or more a week	Never	Once or more a day	Never	Never	Once or more a week	Never		Not sure	Agree	Agree	Agree	Strongly Agree	Agree
clyka21vj00q512le11pri6yx			13/07/2024 15:09					Female			No		Male										No	Other	Yes	Yes		Once or more a day	Never	Once or more a month	Once or more a year	Less than once a year	Once or more a month	Never		Once or more a day	Never	Once or more a month	Once or more a year	Never	Once or more a year	Never		Disagree	Agree	Strongly Disagree	Agree	Agree	Agree
clykf37y700k1eiru2zfir67k			13/07/2024 17:30					Female			Yes - as a child		Male										Yes		Yes	Yes		Once or more a week	Never	Once or more a year	Once or more a year	Once or more a week	Once or more a day	Once or more a week		Once or more a day	Never	Once or more a year	Once or more a year	Once or more a year	Once or more a week	Never		Disagree	Strongly Agree	Disagree	Agree	Strongly Agree	Agree
clykh3iz7003v10a0lvcvhw9m			13/07/2024 18:19					Male			Yes - as a child		Female										Yes		Yes	No		Once or more a week	Never	Once or more a day	Once or more a month	Never	Once or more a day	Never		Once or more a day	Never	Once or more a day	Once or more a week	Never	Once or more a day	Never		Not sure	Agree	Strongly Agree	Disagree	Not sure	Strongly Agree
clyl7pslt004r14db82gyypr4			14/07/2024 06:48					Male			No		Female										Yes		Yes	No		Once or more a day	Never	Once or more a year	Once or more a year	Once or more a year	Once or more a week	Once or more a year		Once or more a day	Never	Once or more a year	Once or more a month	Never	Once or more a year	Never		Disagree	Strongly Agree	Not sure	Agree	Strongly Agree	Agree
clyln4itf003tz18rlm79maem			14/07/2024 14:03					Female			Yes - as a child		Female										Yes		Yes	Yes		Once or more a day	Never	Never	Less than once a year	Never	Once or more a day	Never		Once or more a day	Never	Never	Once or more a month	Never	Once or more a week	Never		Disagree	Strongly Agree	Strongly Agree	Strongly Disagree	Strongly Disagree	Strongly Agree
clylzy9hv00nzzt32bwk8ufal			14/07/2024 20:09					Female			No		Female										No	I was offered the opportunity but did not want to do it	No	Yes		Once or more a week	Never	Once or more a day	Once or more a month	Less than once a year	Once or more a day	Once or more a week		Once or more a week	Never	Once or more a day	Once or more a month	Never	Once or more a day	Never		Not sure	Not sure	Agree	Not sure	Not sure	Not sure
clym0u2zx00rpzt32c598o8pf			14/07/2024 20:00					Male			Yes - as a child		Female										Yes		Yes	No		Once or more a day	Never	Once or more a month	Once or more a year	Less than once a year	Once or more a day	Never		Once or more a day	Never	Once or more a day	Once or more a day	Never	Once or more a day	Never		Not sure	Agree	Agree	Disagree	Agree	Agree
clym15a9m00tfzt32z2uzxjrj			14/07/2024 20:21					Male			Yes - as a child		Female										No	It was not offered at my school	Yes	No		Once or more a day	Never	Once or more a week	Once or more a month	Less than once a year	Once or more a day	Less than once a year		Once or more a day	Never	Once or more a day	Once or more a day	Never	Once or more a day	Never		Not sure	Agree	Agree	Agree	Not sure	Agree
clyn6533a00a1s4stg0kbsm0t			15/07/2024 15:23					Prefer not to say			No		Prefer not to say										No	It was not offered at my school	Yes	No		Once or more a week	Never	Once or more a year	Once or more a year	Less than once a year	Once or more a day	Less than once a year		Once or more a week	Never	Once or more a year	Once or more a year	Never	Once or more a day	Never		Disagree	Strongly Agree	Agree	Not sure	Not sure	Agree
clync12x40003m8zgemndzbf0			15/07/2024 18:26					Female			No		Male										Yes		Yes	Yes		Once or more a day	Never	Once or more a day	Less than once a year	Once or more a week	Once or more a week	Once or more a month		Once or more a day	Never	Once or more a year	Once or more a year	Once or more a year	Once or more a month	Never		Strongly Disagree	Strongly Agree	Agree	Not sure	Strongly Agree	Disagree
clyneojhv00ofm8zgprulwkjf			15/07/2024 19:41					Male			Yes - as an adult		Male										No	I was offered the opportunity but did not want to do it	No	No		Once or more a week	Never	Never	Never	Never	Once or more a day	Never		Once or more a day	Never	Never	Never	Never	Once or more a week	Never		Agree	Strongly Agree	Not sure	Not sure	Not sure	Agree
clyribg5d005hm5810uajtbpv			18/07/2024 16:39					Female			No		Male										Yes		Yes	Yes		Once or more a day	Never	Never	Never	Once or more a day	Once or more a day	Never		Once or more a day	Never	Never	Never	Never	Once or more a day	Never		Disagree	Strongly Agree	Agree	Not sure	Strongly Agree	Disagree
clysqr0wp00474emdl2np5c8w			19/07/2024 13:19					Male			Yes - as an adult		Male										Yes		Yes	Yes		Once or more a day	Never	Once or more a day	Once or more a month	Once or more a day	Once or more a day	Once or more a year		Once or more a day	Never	Once or more a year	Once or more a month	Once or more a week	Once or more a week	Never		Agree	Strongly Agree	Disagree	Agree	Strongly Agree	Disagree
clysqvush01unzrze0xygkgk4			19/07/2024 13:19					Female			Yes - as an adult		Male										Yes		Yes	Yes		Once or more a day	Never	Once or more a week	Once or more a month	Once or more a week	Once or more a week	Never		Once or more a day	Never	Never	Once or more a month	Once or more a month	Once or more a week	Never		Disagree	Agree	Agree	Not sure	Agree	Agree
clysrf0xl008zoa0p43zkfjt0			19/07/2024 13:44					Female			No		Male										Yes		Yes	Yes		Once or more a week	Never	Once or more a day	Once or more a year	Once or more a month	Once or more a day	Less than once a year		Once or more a week	Never	Once or more a year	Less than once a year	Once or more a year	Once or more a day	Never		Agree	Agree	Agree	Agree	Agree	Not sure
clyssiby900hhttyevq74vo09			19/07/2024 14:09					Male			Yes - as a child		Female										Yes		Yes	Yes		Once or more a week	Never	Once or more a year	Once or more a year	Once or more a week	Once or more a day	Once or more a week		Once or more a day	Never	Once or more a year	Once or more a month	Once or more a year	Once or more a day	Never		Disagree	Strongly Agree	Agree	Agree	Agree	Agree
clyt7jjsu007v6952ndvam7ae			19/07/2024 21:12					Female			No		Female										Yes		Yes	No		Once or more a day	Never	Once or more a month	Once or more a month	Never	Once or more a day	Never		Once or more a day	Never	Once or more a month	Once or more a month	Never	Once or more a week	Never		Not sure	Disagree	Agree	Disagree	Agree	Agree
clytypq7s005rk0m21hcc3mjk			20/07/2024 09:52					Female			No		Female										Yes		Yes	Yes		Once or more a week	Never	Once or more a day	Once or more a year	Once or more a month	Once or more a day	Once or more a month		Once or more a day	Never	Once or more a year	Once or more a month	Never	Once or more a day	Never		Disagree	Agree	Agree	Not sure	Agree	Agree
clyvvke5j002pntudd1l99rjn			21/07/2024 18:02					Female			No		Female										No	It was not offered at my school	Yes	No		Once or more a week	Never	Once or more a week	Never	Never	Once or more a day	Never		Once or more a week	Never	Once or more a week	Never	Never	Once or more a day	Never		Agree	Not sure	Agree	Not sure	Not sure	Agree
clyx9amj700md1219esbmydht			22/07/2024 17:11					Female			No		Female										Yes		Yes	Yes		Once or more a day	Never	Once or more a year	Less than once a year	Once or more a week	Once or more a day	Once or more a week		Once or more a day	Never	Less than once a year	Less than once a year	Never	Once or more a week	Less than once a year		Strongly Disagree	Agree	Not sure	Agree	Agree	Agree
cm1axdo6p001pwpo2m13bzcm4			20/09/2024 15:31					Female			No		Female										No	It was not offered at my school	Yes	Yes		Once or more a week	Never	Once or more a year	Once or more a year	Once or more a month	Once or more a week	Less than once a year		Once or more a week	Never	Once or more a year	Once or more a year	Once or more a month	Once or more a day	Never		Disagree	Strongly Agree	Disagree	Agree	Strongly Agree	Agree
cm1b0gr1s00fbfmvfdgtaetch			20/09/2024 17:10					Male			Yes - as an adult		Female										No	It was not offered at my school	Yes	Yes		Once or more a day	Never	Once or more a month	Once or more a year	Once or more a year	Once or more a week	Never		Once or more a day	Never	Never	Never	Once or more a year	Once or more a day	Never		Strongly Disagree	Strongly Agree	Strongly Disagree	Not sure	Agree	Not sure
cm1b1pxwk00pjfmvfvgdp11n3			20/09/2024 17:16					Female			No		Female										Yes		Yes	No		Once or more a week	Never	Once or more a day	Once or more a year	Never	Once or more a day	Never		Once or more a day	Never	Less than once a year	Once or more a year	Never	Once or more a day	Never		Agree	Agree	Agree	Disagree	Not sure	Strongly Agree
cm1bi6l7v000pjjb5jdzcic9t			21/09/2024 01:43					Male			No		Female										No	It was not offered at my school	No	No		Once or more a day	Never	Once or more a day	Never	Never	Once or more a day	Never		Once or more a day	Never	Never	Less than once a year		Once or more a week	Never		Not sure	Agree	Strongly Agree	Disagree	Strongly Agree	Strongly Agree
cm1c13doc0033u5srf1ewu45a			21/09/2024 10:25					Female			Yes - as a child		Male										Yes		Yes	Yes		Once or more a year	Never	Once or more a year	Once or more a year	Once or more a day	Once or more a day	Once or more a day		Once or more a day	Never	Once or more a year	Once or more a year	Once or more a month	Once or more a day	Once or more a year		Agree	Strongly Agree	Agree	Agree	Agree	Strongly Agree
cm1cii2oe00r3fgvvrjfm3j1f			21/09/2024 18:18					Male			Yes - as a child		Female										Yes		Yes	Yes		Once or more a month	Never	Once or more a day	Once or more a year	Once or more a day	Once or more a day	Once or more a year		Once or more a week	Never	Never	Once or more a week	Once or more a week	Once or more a day	Once or more a year		Not sure	Agree	Agree	Not sure	Agree	Agree
cm1cpbq5c0059fyr3lab02the			21/09/2024 21:57					Female			No		Female										No	It was not offered at my school	Yes	Yes		Once or more a day	Never	Never	Less than once a year	Never	Once or more a month	Never		Once or more a day	Never	Never	Never	Never	Once or more a month	Never		Not sure	Not sure	Strongly Agree	Strongly Disagree	Agree	Strongly Agree
cm1ds1tfe000r12aqve4odonp			22/09/2024 15:48					Female			No		Female										Yes		Yes	Yes		Once or more a day	Never	Once or more a month	Once or more a year	Once or more a month	Once or more a day	Never		Once or more a day	Never	Once or more a year	Once or more a year	Never	Once or more a day	Never		Agree	Agree	Agree	Disagree	Agree	Agree
cm1dwaklx00d7xwve8tfhf16i			22/09/2024 17:53					Female			No		Female										Yes		Yes	Yes		Once or more a week	Never	Once or more a day	Less than once a year	Less than once a year	Once or more a day	Never		Once or more a day	Never	Once or more a year	Once or more a year	Never	Once or more a day	Never		Agree	Strongly Agree	Agree	Agree	Agree	Not sure
cm1f6pusp00grlqojuvop0oyr			23/09/2024 15:37					Female			Yes - as a child		Female										Yes		Yes	Yes		Once or more a week	Never	Once or more a day	Once or more a year	Once or more a week	Once or more a day	Never		Once or more a week	Never	Once or more a week	Once or more a year	Once or more a week	Once or more a day	Never		Not sure	Agree	Strongly Agree	Not sure	Agree	Agree
cm1i0xq9p003nu272wdntgfmu			25/09/2024 15:24					Female			Yes - as a child		Female										No	It was not offered at my school	Yes	Yes		Once or more a week	Never	Once or more a day	Once or more a year	Once or more a week	Once or more a day	Once or more a month		Once or more a week	Never	Once or more a week	Once or more a month	Once or more a month	Once or more a day	Never		Disagree	Strongly Agree	Disagree	Agree	Agree	Disagree
cm1izpvd000fd11gbpsbkazry			26/09/2024 07:40					Female			Yes - as an adult		Female										Yes		Yes	Yes		Once or more a week	Never	Less than once a year	Once or more a year	Once or more a week	Once or more a day	Once or more a year		Once or more a week	Never	Never	Never	Once or more a month	Once or more a day	Never		Disagree	Agree	Disagree	Strongly Agree	Strongly Agree	Agree
cm1jpub0a00dpak7sso5csqql			26/09/2024 19:39					Female			No		Female										Yes		Yes	Yes		Once or more a day	Never	Less than once a year	Less than once a year	Once or more a year	Once or more a week	Less than once a year		Once or more a day	Never	Never	Never	Never	Once or more a day	Never		Not sure	Not sure	Strongly Agree	Disagree	Not sure	Strongly Agree
cm1kf0sbh00bb68jr18cu1hzd			27/09/2024 07:33					Female			Yes - as a child		Female										Yes		Yes	Yes		Once or more a day	Never	Never	Never	Less than once a year	Once or more a day	Never		Once or more a day	Never	Never	Never	Never	Once or more a week	Never		Disagree	Strongly Agree	Not sure	Not sure	Agree	Strongly Agree
cm1l0wyzi00d3ka15vngdp0iy			27/09/2024 17:38					Female			Yes - as a child		Male										Yes		Yes	No		Once or more a week	Never	Once or more a year	Less than once a year	Less than once a year	Once or more a day	Never		Once or more a week	Never	Once or more a month	Once or more a month	Never	Once or more a day	Never		Not sure	Agree	Not sure	Not sure	Not sure	Not sure
cm1l1xehh00jjka15ihf3g3tc			27/09/2024 18:11					Female			Yes - as a child		Female										Yes		Yes	Yes		Once or more a day	Never	Never	Never	Once or more a year	Once or more a week	Never		Once or more a day	Never	Never	Never	Never	Never	Never		Disagree	Agree	Agree	Not sure	Disagree	Agree
cm1l27ab200l5ka15ql94fx01			27/09/2024 17:06					Female			Yes - as a child		Male										No	Other	Yes	No		Once or more a week	Never	Once or more a week	Once or more a year	Never	Once or more a day	Never		Once or more a week	Never	Once or more a month	Once or more a year	Never	Once or more a day	Never		Agree	Not sure	Strongly Agree	Not sure	Disagree	Agree
cm1l8r6s4002nftbxvoq1m11r			27/09/2024 21:22					Female			No		Female										Yes		Yes	No		Once or more a day	Never	Once or more a day	Once or more a year	Less than once a year	Once or more a day	Never		Once or more a day	Never	Once or more a year	Once or more a year	Never	Once or more a day	Never		Disagree	Agree	Not sure	Agree	Agree	Not sure
cm1laqo39008dftbx8qqvvi89			27/09/2024 22:08					Female			No		Female										No	It was not offered at my school	Yes	Yes		Once or more a year	Never	Once or more a month	Once or more a year	Once or more a day	Once or more a day	Less than once a year		Once or more a year	Never	Once or more a week	Once or more a year	Never	Once or more a day	Never		Strongly Agree	Strongly Agree	Not sure	Disagree	Agree	Not sure
cm1m8zju600a58lfvr9aajb62			28/09/2024 13:58					Female			No		Male										No	Other	Yes	No		Once or more a day	Never	Never	Less than once a year	Less than once a year	Once or more a week	Never		Once or more a day	Never	Less than once a year	Less than once a year	Never	Once or more a week	Never		Agree	Agree	Agree	Strongly Agree	Agree	Agree
cm1milaph002d25vxjsdqbkl1			28/09/2024 18:41					Female			No		Female										No	Other	Yes	Yes		Never	Never	Never	Never	Never	Once or more a day	Never		Never	Never	Never	Never	Never	Once or more a day	Never		Agree	Not sure	Strongly Agree	Agree	Agree	Disagree
cm1nz6yb000315s7j1wh75bap			29/09/2024 18:55					Female			No		Male										No	It was not offered at my school	Yes	No		Never	Never	Once or more a day	Less than once a year	Never	Once or more a day	Once or more a month		Never	Never	Once or more a day	Less than once a year	Never	Once or more a day	Never		Agree	Strongly Agree	Strongly Agree	Not sure	Agree	Agree
cm1nzqt05005h5s7j2hvgizu1			29/09/2024 19:32					Female			No		Male										No	It was not offered at my school	Yes	No		Never	Never	Once or more a day	Less than once a year	Never	Once or more a day	Once or more a month		Never	Never	Once or more a day	Once or more a year	Less than once a year	Once or more a day	Never		Agree	Strongly Agree	Not sure	Agree	Strongly Agree	Agree
cm1qnz9470017nbtuc235obni			01/10/2024 16:10					Female			Yes - as an adult		Female										Yes		Yes	Yes		Once or more a day	Never	Less than once a year	Once or more a month	Once or more a year	Once or more a day	Once or more a month		Once or more a day	Never	Once or more a year	Once or more a week	Less than once a year	Once or more a day	Never		Agree	Agree	Not sure	Not sure	Disagree	Agree
cm1qrohho00l712iao41jurwz			01/10/2024 18:14					Female			Yes - as a child		Male										Yes		Yes	Yes		Once or more a week	Never	Less than once a year	Once or more a month	Once or more a week	Once or more a day	Once or more a year		Once or more a week	Never	Once or more a year	Once or more a year	Once or more a week	Once or more a day	Never		Disagree	Strongly Agree	Disagree	Agree	Agree	Agree
cm1s9htp500l9z2sr51fczt63			02/10/2024 19:06					Female			No		Female										No	It was not offered at my school	No	No		Once or more a week	Never	Once or more a day	Once or more a month	Never	Once or more a day	Less than once a year		Once or more a week	Never	Once or more a week	Once or more a year	Never	Once or more a day	Never		Disagree	Agree	Agree	Disagree	Not sure	Strongly Agree
cm1v6z2xe00k52r8j8ocaiwlp			04/10/2024 20:19					Male			No		Male										No	Other	Yes	Yes		Once or more a day	Never	Once or more a year	Once or more a year	Once or more a year	Once or more a week	Never		Once or more a day	Never	Once or more a month	Once or more a year	Less than once a year	Once or more a month	Never		Not sure	Agree	Disagree	Agree	Agree	Not sure
cm1vzgxux009jjorteezqlkai			05/10/2024 09:45					Female			Yes - as a child		Female										Yes		Yes	No		Once or more a day	Never	Never	Once or more a year	Once or more a week	Once or more a year	Once or more a day		Once or more a year	Never	Less than once a year	Less than once a year	Never	Once or more a year	Never		Agree	Agree	Agree	Disagree	Agree	Strongly Agree
cm1wbirce0009h9pihm8k1du2			05/10/2024 15:16					Male			Yes - as a child		Male										Yes		Yes	Yes		Once or more a week	Never	Once or more a year	Once or more a year	Once or more a month	Once or more a day	Once or more a year		Once or more a day	Never	Once or more a year	Once or more a year	Once or more a month	Once or more a day	Never		Not sure	Agree	Agree	Disagree	Agree	Strongly Agree
cm1xfoqm10073dzrmkmnknn3v			04/10/2024 19:16					Female			No		Male										No	I did not complete the course to the required standard	Yes	Yes		Once or more a day	Never	Less than once a year	Less than once a year	Once or more a year	Once or more a day	Never		Once or more a day	Never	Less than once a year	Less than once a year	Never	Once or more a day	Never		Agree	Not sure	Strongly Agree	Not sure	Agree	Strongly Agree
cm1xxuowd003xekcy25pyufr4			06/10/2024 18:24					Female			Yes - as a child		Female										No	It was not offered at my school	Yes	Yes		Once or more a day	Less than once a year	Once or more a year	Less than once a year	Once or more a year	Once or more a week	Once or more a year		Once or more a day	Never	Once or more a year	Once or more a year	Once or more a year	Once or more a week	Never		Strongly Disagree	Agree	Disagree	Agree	Agree	Not sure
cm1yudgub004lu6du9uexufhh			07/10/2024 09:51					Male			No		Female										No	It was not offered at my school	Yes	Yes		Once or more a week	Never	Once or more a day	Less than once a year	Once or more a week	Once or more a day	Never		Once or more a week	Never	Less than once a year	Once or more a year	Less than once a year	Once or more a day	Never		Agree	Strongly Agree	Disagree	Disagree	Agree	Agree
cm1yyood200z1u0z5x6gz2hws			07/10/2024 11:40					Female			No		Male										No	It was not offered at my school	Yes	Yes		Once or more a week	Never	Less than once a year	Less than once a year	Once or more a day	Once or more a week	Never		Once or more a day	Never	Once or more a month	Less than once a year	Never	Once or more a week	Never		Strongly Disagree	Strongly Agree	Agree	Strongly Agree	Strongly Agree	Not sure
cm1z8373r00cpkkx2ep2h02dg			07/10/2024 16:12					Female			No		Female										Yes		Yes	Yes		Once or more a week	Never	Once or more a year	Once or more a year	Once or more a month	Once or more a day	Once or more a year		Once or more a day	Never	Once or more a year	Once or more a year	Never	Once or more a week	Less than once a year		Not sure	Agree	Strongly Agree	Disagree	Agree	Agree
cm1zveegy000dl8ojwdx7wyeb			08/10/2024 03:12					Female			No		Male										No	It was not offered at my school	Yes	No		Once or more a month	Once or more a month	Once or more a week	Once or more a year	Once or more a day	Once or more a day	Once or more a week		Once or more a day	Once or more a day	Once or more a week	Once or more a year	Once or more a week	Once or more a week	Less than once a year		Disagree	Agree	Agree	Strongly Agree	Agree	Disagree
cm1zztv51003jz2roe7ibl27t			07/10/2024 17:16					Female			Yes - as a child		Female										Yes		Yes	Yes		Once or more a week	Once or more a month	Once or more a month	Once or more a year	Once or more a day	Once or more a day	Once or more a week		Once or more a day	Once or more a month	Once or more a week	Once or more a month	Once or more a week	Once or more a day	Never		Agree	Agree	Strongly Disagree	Agree	Strongly Agree	Strongly Disagree
cm20165o5005tz2ro654bpdyl			07/10/2024 17:31					Female			Yes - as a child		Female										Yes		Yes	Yes		Once or more a day	Once or more a year	Once or more a week	Never	Less than once a year	Once or more a week	Once or more a day		Once or more a week	Once or more a week	Once or more a year	Less than once a year	Once or more a week	Less than once a year	Once or more a week		Agree	Not sure	Not sure	Disagree	Disagree	Not sure
cm2016du3005vz2rok6t2zkfq			07/10/2024 17:30					Female			Yes - as a child		Male										Yes		Yes	Yes		Once or more a month	Less than once a year	Once or more a week	Once or more a year	Once or more a week	Less than once a year	Once or more a week		Once or more a year	Once or more a week	Once or more a month	Never	Once or more a month	Less than once a year	Once or more a week		Not sure	Agree	Agree	Strongly Agree	Strongly Agree	Not sure
cm2016lcn005xz2ro3eqxxep6			07/10/2024 17:30					Female			Yes - as a child		Male										Yes		Yes	Yes		Once or more a day	Once or more a month	Once or more a week	Once or more a month	Once or more a month	Once or more a week	Never		Once or more a day	Less than once a year	Once or more a year	Once or more a month	Once or more a week	Once or more a day	Once or more a week		Agree	Strongly Agree	Agree	Strongly Agree	Strongly Agree	Agree
cm2016q0n005zz2roffn195u9			07/10/2024 17:30					Female			Yes - as a child		Male										Yes		Yes	Yes		Once or more a week	Once or more a month	Never	Once or more a day	Once or more a year	Never	Once or more a month		Once or more a week	Never	Once or more a day	Once or more a month	Once or more a week	Once or more a month	Once or more a month		Agree	Agree	Not sure	Not sure	Strongly Disagree	Strongly Agree
cm2016ugh0061z2rob60w91jw			07/10/2024 17:29					Female			Yes - as a child		Male										Yes		Yes	Yes		Once or more a day	Once or more a month	Less than once a year	Once or more a year	Once or more a month	Less than once a year	Once or more a week		Once or more a year	Less than once a year	Never	Never	Less than once a year	Less than once a year	Less than once a year		Strongly Disagree	Not sure	Not sure	Not sure	Agree	Strongly Disagree
cm2016yow0063z2romh12jorg			07/10/2024 17:29					Female			Yes - as a child		Female										Yes		Yes	Yes		Less than once a year	Once or more a year	Less than once a year	Once or more a year	Once or more a year	Once or more a day	Less than once a year		Once or more a month	Once or more a month	Once or more a week	Once or more a month	Once or more a year	Once or more a day	Once or more a day		Strongly Agree	Strongly Disagree	Strongly Agree	Strongly Disagree	Not sure	Not sure
cm20173qv0067z2roj9ux6h40			07/10/2024 17:28					Female			Yes - as a child		Male										Yes		Yes	Yes		Once or more a week	Less than once a year	Once or more a week	Never	Once or more a month	Once or more a week	Once or more a year		Less than once a year	Less than once a year	Once or more a year	Once or more a week	Less than once a year	Less than once a year	Once or more a year		Not sure	Agree	Agree	Agree	Strongly Disagree	Strongly Agree
cm20179bz0069z2roill8vlx7			07/10/2024 17:28					Female			Yes - as a child		Male										Yes		Yes	Yes		Once or more a day	Less than once a year	Once or more a year	Less than once a year	Once or more a year	Once or more a month	Once or more a week		Once or more a year	Once or more a week	Once or more a month	Once or more a week	Once or more a month	Once or more a year	Once or more a day		Agree	Not sure	Strongly Agree	Not sure	Disagree	Not sure
cm2017eau006bz2roho3b0luw			07/10/2024 17:28					Female			Yes - as a child		Male										Yes		Yes	Yes		Once or more a month	Never	Once or more a year	Less than once a year	Never	Never	Never		Once or more a month	Once or more a year	Once or more a week	Once or more a day	Less than once a year	Once or more a week	Once or more a year		Strongly Disagree	Strongly Disagree	Not sure	Strongly Agree	Disagree	Not sure
cm2017ix2006dz2romcrpspg3			07/10/2024 17:27					Female			Yes - as a child		Male										Yes		Yes	Yes		Once or more a day	Once or more a day	Once or more a week	Once or more a week	Never	Once or more a month	Once or more a week		Once or more a month	Once or more a month	Once or more a week	Once or more a week	Once or more a day	Less than once a year	Never		Strongly Disagree	Agree	Agree	Strongly Disagree	Disagree	Not sure
cm2017nio006fz2roxmgcvcne			07/10/2024 17:27					Female			Yes - as a child		Male										Yes		Yes	Yes		Once or more a month	Never	Once or more a day	Once or more a week	Less than once a year	Less than once a year	Once or more a year		Once or more a day	Once or more a month	Once or more a day	Once or more a year	Once or more a year	Never	Once or more a year		Disagree	Agree	Strongly Agree	Not sure	Strongly Agree	Agree
cm2017t8b006jz2routk5n0yq			07/10/2024 17:27					Female			Yes - as a child		Female										Yes		Yes	Yes		Once or more a week	Once or more a month	Never	Once or more a day	Once or more a year	Once or more a day	Less than once a year		Once or more a day	Once or more a year	Less than once a year	Never	Once or more a month	Never	Less than once a year		Not sure	Strongly Agree	Not sure	Disagree	Agree	Not sure
cm2017x01006lz2rowes3876v			07/10/2024 17:26					Female			Yes - as a child		Female										Yes		Yes	Yes		Once or more a week	Once or more a day	Once or more a week	Once or more a month	Once or more a year	Once or more a day	Once or more a week		Once or more a month	Once or more a year	Once or more a month	Once or more a week	Once or more a day	Never	Never		Not sure	Disagree	Disagree	Disagree	Not sure	Strongly Agree
cm2017zhp006nz2ro5ewus5hg			08/10/2024 05:15					Female			Yes - as an adult		Male										Yes		Yes	Yes		Once or more a month	Less than once a year	Once or more a month	Less than once a year	Once or more a year	Once or more a year	Once or more a month		Once or more a week	Once or more a day	Less than once a year	Once or more a week	Less than once a year	Once or more a week	Less than once a year		Not sure	Strongly Disagree	Not sure	Strongly Disagree	Strongly Disagree	Strongly Disagree
cm20182hu006pz2roqsbez4yz			07/10/2024 17:26					Female			Yes - as a child		Female										Yes		Yes	Yes		Once or more a year	Once or more a month	Once or more a week	Once or more a year	Once or more a year	Once or more a month	Once or more a month		Once or more a month	Never	Once or more a week	Once or more a day	Never	Never	Never		Strongly Agree	Disagree	Strongly Disagree	Strongly Disagree	Disagree	Agree
cm201871y006rz2ro2px0yilo			07/10/2024 17:25					Female			Yes - as a child		Female										Yes		Yes	Yes		Once or more a month	Once or more a day	Once or more a week	Never	Once or more a year	Once or more a year	Once or more a week		Never	Once or more a month	Once or more a week	Less than once a year	Never	Once or more a day	Once or more a month		Not sure	Agree	Disagree	Not sure	Agree	Strongly Agree
cm2018cwh006tz2ro43bm7ysf			07/10/2024 17:25					Female			Yes - as a child		Female										Yes		Yes	Yes		Once or more a week	Never	Once or more a week	Once or more a year	Once or more a year	Once or more a day	Once or more a month		Once or more a week	Once or more a day	Once or more a week	Once or more a month	Once or more a day	Never	Once or more a month		Not sure	Strongly Disagree	Strongly Agree	Not sure	Disagree	Not sure
cm2018gzw006xz2rocn35qq74			07/10/2024 17:25					Female			Yes - as an adult		Female										Yes		Yes	No		Once or more a week	Once or more a week	Once or more a month	Once or more a month	Less than once a year	Once or more a month	Once or more a month		Once or more a day	Once or more a year	Once or more a day	Once or more a day	Once or more a year	Less than once a year	Once or more a year		Strongly Agree	Not sure	Strongly Agree	Agree	Agree	Strongly Disagree
cm2018jt2006zz2ro6vhhygso			08/10/2024 05:16					Female			No		Female										Yes		Yes	Yes		Once or more a day	Once or more a week	Never	Once or more a month	Never	Once or more a day	Once or more a month		Once or more a month	Once or more a day	Once or more a week	Once or more a week	Never	Once or more a day	Never		Not sure	Agree	Strongly Agree	Not sure	Not sure	Not sure
cm2018lrt0071z2rok13ggo10			07/10/2024 17:24					Female			Yes - as an adult		Male										Yes		Yes	No		Never	Once or more a week	Once or more a year	Once or more a year	Once or more a month	Once or more a day	Less than once a year		Once or more a year	Once or more a week	Less than once a year	Once or more a month	Once or more a week	Once or more a month	Once or more a year		Agree	Strongly Disagree	Disagree	Agree	Not sure	Not sure
cm2018sd50073z2rol9flrj1d			08/10/2024 05:16					Female			No		Male										Yes		Yes	No		Once or more a day	Once or more a day	Once or more a week	Once or more a year	Once or more a day	Never	Less than once a year		Once or more a week	Once or more a month	Once or more a year	Once or more a day	Once or more a day	Once or more a week	Never		Disagree	Not sure	Not sure	Strongly Disagree	Disagree	Disagree
cm20191qd0075z2rox8vo2w97			08/10/2024 05:23					Female			No		Female										Yes		Yes	No		Once or more a day	Once or more a day	Once or more a year	Once or more a day	Once or more a month	Once or more a year	Once or more a month		Once or more a month	Never	Never	Once or more a day	Once or more a week	Never	Once or more a month		Strongly Agree	Strongly Disagree	Strongly Agree	Strongly Agree	Disagree	Strongly Agree
cm2019bem0077z2roginxo3sx			08/10/2024 05:23					Female			No		Female										Yes		Yes	Yes		Less than once a year	Once or more a month	Never	Less than once a year	Once or more a week	Never	Once or more a year		Once or more a year	Less than once a year	Less than once a year	Never	Once or more a year	Once or more a week	Less than once a year		Strongly Agree	Agree	Agree	Disagree	Strongly Agree	Not sure
cm2019kbr007bz2roecnrvd8h			08/10/2024 05:23					Female			No		Male										Yes		Yes	Yes		Never	Less than once a year	Once or more a year	Less than once a year	Once or more a week	Once or more a year	Once or more a week		Once or more a day	Once or more a day	Never	Once or more a year	Once or more a week	Once or more a week	Once or more a month		Not sure	Not sure	Strongly Disagree	Not sure	Strongly Disagree	Not sure
cm201ab2m007fz2roiaaf35vj			08/10/2024 05:23					Female			No		Female										Yes		Yes	Yes		Once or more a year	Once or more a month	Never	Less than once a year	Once or more a day	Once or more a month	Once or more a month		Once or more a week	Never	Once or more a week	Once or more a week	Once or more a month	Never	Never		Strongly Disagree	Agree	Strongly Agree	Agree	Strongly Disagree	Strongly Agree
cm201al31007hz2royq2pa58q			08/10/2024 05:22					Female			No		Female										Yes		Yes	No		Once or more a week	Once or more a year	Once or more a year	Never	Once or more a week	Once or more a day	Once or more a year		Once or more a day	Once or more a month	Once or more a week	Less than once a year	Once or more a year	Once or more a week	Once or more a year		Strongly Disagree	Not sure	Disagree	Agree	Strongly Agree	Agree
cm201b10u007pz2rop7k0mfzp			08/10/2024 05:22					Female			No		Male										Yes		Yes	No		Once or more a day	Less than once a year	Less than once a year	Never	Once or more a week	Once or more a week	Once or more a day		Once or more a year	Once or more a month	Once or more a day	Never	Once or more a day	Once or more a month	Once or more a day		Agree	Strongly Disagree	Strongly Disagree	Strongly Agree	Strongly Agree	Strongly Agree
cm201b8eh007rz2ro0f940moe			08/10/2024 05:22					Female			No		Female										Yes		Yes	No		Once or more a week	Once or more a year	Once or more a month	Less than once a year	Never	Less than once a year	Once or more a day		Once or more a month	Once or more a day	Once or more a month	Once or more a year	Once or more a month	Once or more a year	Once or more a day		Strongly Disagree	Not sure	Agree	Not sure	Not sure	Disagree
cm201bgtv007tz2ro03ju6599			08/10/2024 05:21					Female			No		Prefer not to say										Yes		Yes	No		Once or more a year	Once or more a day	Once or more a week	Once or more a month	Never	Less than once a year	Never		Once or more a year	Never	Never	Once or more a day	Once or more a year	Once or more a day	Once or more a week		Strongly Disagree	Agree	Agree	Strongly Agree	Agree	Strongly Disagree
cm201bs02007vz2rogjutvdfw			08/10/2024 05:21					Female			No		Female										Yes		Yes	No		Once or more a year	Once or more a day	Once or more a year	Once or more a month	Never	Once or more a day	Once or more a year		Less than once a year	Once or more a year	Once or more a year	Once or more a day	Never	Once or more a month	Never		Agree	Not sure	Disagree	Strongly Agree	Strongly Agree	Strongly Disagree
cm201c09u007zz2ro5uls7dp7			08/10/2024 05:21					Female			No		Female										Yes		Yes	No		Once or more a day	Never	Never	Once or more a week	Once or more a week	Once or more a year	Less than once a year		Once or more a week	Once or more a year	Never	Once or more a year	Once or more a day	Once or more a day	Once or more a day		Agree	Strongly Disagree	Not sure	Agree	Strongly Disagree	Agree
cm201cbyy0083z2rofwxubyl3			08/10/2024 05:20					Female			No		Female										Yes		Yes	No		Once or more a week	Once or more a week	Once or more a day	Once or more a month	Once or more a day	Once or more a year	Once or more a week		Once or more a year	Once or more a year	Once or more a day	Once or more a day	Once or more a year	Once or more a month	Once or more a month		Not sure	Strongly Disagree	Agree	Not sure	Disagree	Agree
cm201csvr0085z2rok67jh124			08/10/2024 05:20					Female			No		Female										Yes		Yes	No		Once or more a day	Never	Once or more a month	Once or more a day	Never	Never	Once or more a week		Once or more a year	Once or more a day	Once or more a week	Less than once a year	Once or more a day	Once or more a day	Once or more a week		Strongly Disagree	Agree	Strongly Disagree	Strongly Agree	Disagree	Strongly Agree
cm201d51z0087z2ronru2fpmp			08/10/2024 05:20					Female			No		Female										Yes		Yes	No		Once or more a month	Once or more a month	Once or more a month	Once or more a month	Once or more a year	Once or more a month	Never		Never	Less than once a year	Once or more a year	Once or more a month	Less than once a year	Once or more a day	Once or more a month		Agree	Strongly Agree	Strongly Disagree	Disagree	Not sure	Strongly Disagree
cm201dhv3008bz2rotw974qj5			08/10/2024 05:19					Female			No		Male										Yes		Yes	No		Once or more a week	Once or more a day	Once or more a week	Once or more a year	Once or more a week	Once or more a day	Once or more a day		Never	Once or more a week	Once or more a year	Once or more a week	Once or more a year	Once or more a year	Once or more a week		Not sure	Agree	Strongly Agree	Disagree	Disagree	Strongly Disagree
cm201ds6s008dz2ropa3h0t4s			08/10/2024 05:19					Female			No		Male										Yes		Yes	No		Once or more a year	Never	Once or more a year	Once or more a year	Once or more a year	Never	Once or more a month		Once or more a day	Once or more a month	Once or more a year	Once or more a week	Never	Once or more a week	Less than once a year		Agree	Agree	Disagree	Not sure	Disagree	Strongly Disagree
cm201e3q9008fz2rorfvou7i2			08/10/2024 05:19					Female			No		Male										No	I did not finish the course (e.g., due to injury, illness)	Yes	No		Less than once a year	Once or more a year	Never	Once or more a month	Less than once a year	Once or more a month	Once or more a day		Less than once a year	Once or more a day	Never	Less than once a year	Once or more a month	Once or more a month	Never		Strongly Agree	Agree	Strongly Disagree	Strongly Agree	Agree	Strongly Disagree
cm207aldz000zrww2i40c30kk			08/10/2024 08:41					Female			No		Male										Yes		Yes	Yes		Once or more a day	Never	Once or more a year	Once or more a year	Once or more a day	Once or more a day	Never		Once or more a day	Never	Once or more a year	Once or more a year	Once or more a year	Once or more a week	Never		Not sure	Strongly Agree	Not sure	Agree	Disagree	Agree
cm207k1k2004hrww2wa38l3g9			08/10/2024 08:51					Female			No		Male										No	It was not offered at my school	Yes	Yes		Once or more a day	Never	Once or more a week	Once or more a year	Once or more a year	Once or more a day	Never		Once or more a day	Never	Once or more a year	Once or more a year	Less than once a year	Once or more a day	Never		Agree	Agree	Not sure	Not sure	Not sure	Agree
cm207y89x002h13qcvdc41apy			08/10/2024 08:59					Female			Yes - as a child		Female										Yes		Yes	Yes		Once or more a day	Never	Once or more a week	Less than once a year	Once or more a year	Once or more a day	Once or more a month		Once or more a day	Never	Once or more a week	Less than once a year	Less than once a year	Once or more a day	Never		Disagree	Agree	Strongly Agree	Disagree	Not sure	Strongly Agree
cm20a7s8400cbzymwbmxw6rh8			08/10/2024 10:05					Female			Yes - as a child		Female										Yes		Yes	No		Once or more a week	Never	Once or more a day	Less than once a year	Never	Once or more a month	Never		Once or more a day	Never	Never	Less than once a year	Never	Once or more a day	Never		Strongly Agree	Not sure	Strongly Agree	Disagree	Strongly Disagree	Strongly Agree
cm20bprr8015fzymwne4104yl			08/10/2024 10:13					Female			No		Female										No	Other	No	No		Never	Never	Once or more a week	Once or more a week	Never	Once or more a week	Never		Once or more a week	Never	Once or more a week	Once or more a month	Never	Once or more a week	Never		Not sure	Not sure	Not sure	Disagree	Not sure	Strongly Agree
cm20d7bwm005du5clhmqjp1ii			08/10/2024 11:14					Male			Yes - as a child		Male										Yes		Yes	Yes		Once or more a week	Never	Once or more a week	Once or more a year	Once or more a month	Once or more a week	Once or more a month		Once or more a day	Never	Once or more a month	Never	Once or more a week	Once or more a day	Never		Agree	Agree	Strongly Agree	Not sure	Disagree	Strongly Agree
cm20mdbd9007dq6kvery3uuni			08/10/2024 15:41					Female			No		Male										Yes		Yes	Yes		Once or more a week	Never	Once or more a day	Once or more a month	Once or more a week	Once or more a day	Never		Once or more a day	Never	Once or more a week	Once or more a year	Never	Once or more a day	Never		Strongly Disagree	Strongly Agree	Agree	Strongly Agree	Agree	Strongly Agree
cm20nbnkk01yjke2n9vwxxxhw			08/10/2024 16:03					Male			No		Male										Yes		Yes	No		Once or more a week	Never	Once or more a year	Once or more a year	Never	Once or more a day	Never		Once or more a week	Never	Once or more a year	Once or more a year	Never	Once or more a week	Never		Not sure	Agree	Agree	Agree	Disagree	Agree
cm20o7v4b00f1148d3o4mqbxz			08/10/2024 16:31					Female			Yes - as a child		Male										Yes		Yes	Yes		Once or more a month	Never	Once or more a day	Once or more a year	Once or more a year	Once or more a day	Never		Once or more a month	Never	Once or more a week	Once or more a year	Once or more a year	Once or more a day	Never		Disagree	Strongly Agree	Not sure	Not sure	Agree	Strongly Agree
cm20r7wqu009pp1n6vl5shmfe			08/10/2024 17:58					Male			Yes - as a child		Male										Yes		Yes	Yes		Once or more a day	Never	Once or more a day	Once or more a year	Once or more a month	Once or more a week	Never		Once or more a day	Never	Never	Once or more a week	Never	Once or more a day	Never		Disagree	Agree	Not sure	Disagree	Agree	Strongly Agree
cm20rusa300812a2kerzmxtu9			08/10/2024 18:08					Male			Yes - as an adult		Female										No	It was not offered at my school	Yes	No		Once or more a week	Never	Once or more a year	Once or more a year	Never	Once or more a day	Never		Once or more a week	Never	Once or more a year	Once or more a year	Once or more a day	Once or more a week	Never		Agree	Agree	Agree	Not sure	Agree	Agree
cm20vurzs000952ccmdple8tk			08/10/2024 20:01					Female			Yes - as a child		Male										Yes		Yes	Yes		Once or more a week	Never	Once or more a day	Less than once a year	Once or more a month	Once or more a day	Once or more a month		Once or more a day	Never	Less than once a year	Less than once a year	Once or more a month	Once or more a day	Never		Agree	Strongly Agree	Disagree	Strongly Disagree	Agree	Not sure
cm211kp9900cp2qjcc9jefx59			08/10/2024 22:40					Female			No		Female										No	It was not offered at my school	Yes	No		Once or more a day	Never	Once or more a day	Never	Never	Once or more a day	Never		Once or more a day	Never	Once or more a month	Never	Never	Once or more a month	Never		Not sure	Disagree	Strongly Agree	Strongly Agree	Disagree	Strongly Agree
cm21hdpvg008j3tzup29s52ak			09/10/2024 06:12					Female			No		Female										Yes		Yes	Yes		Once or more a week	Never	Once or more a day	Never	Never	Once or more a week	Never		Once or more a day	Never	Never	Once or more a month	Never	Once or more a month	Never		Agree	Agree	Strongly Agree	Disagree	Strongly Disagree	Strongly Agree
cm21mdwde011z3k3b70j32qg2			09/10/2024 08:07					Female			Yes - as a child		Female										No	It was not offered at my school	Yes	No		Once or more a week	Once or more a month	Once or more a day	Once or more a week	Once or more a week	Once or more a day	Once or more a day		Once or more a month	Once or more a month	Once or more a day	Once or more a week	Once or more a week	Once or more a day	Once or more a week		Strongly Disagree	Strongly Agree	Strongly Disagree	Strongly Agree	Strongly Agree	Disagree
cm21n61cf0017oaiarz7iof7q			09/10/2024 08:48					Female			No		Male										No	It was not offered at my school	Yes	No		Once or more a week	Never	Once or more a year	Once or more a day	Never	Once or more a day	Never		Once or more a week	Never	Less than once a year	Less than once a year	Never	Once or more a day	Never		Disagree	Agree	Agree	Agree	Agree	Not sure
cm21v6dfi01utel3nafukr1pg			09/10/2024 12:33					Female			No		Female										No	It was not offered at my school	Yes	Yes		Once or more a month	Less than once a year	Once or more a day	Once or more a month	Once or more a week	Once or more a day	Less than once a year		Once or more a month	Less than once a year	Once or more a day	Once or more a month	Once or more a week	Once or more a day	Less than once a year		Disagree	Strongly Agree	Agree	Agree	Strongly Agree	Strongly Agree
cm224hy66016x7y8rmf07ncct			09/10/2024 17:01					Female			Yes - as a child		Female										Yes		Yes	No		Once or more a day	Never	Once or more a week	Once or more a month	Once or more a year	Once or more a day	Never		Once or more a day	Never	Once or more a month	Once or more a month	Never	Once or more a day	Never		Agree	Agree	Strongly Agree	Disagree	Agree	Strongly Agree
cm2287yll002hf1vzcnv34cwe			09/10/2024 18:34					Female			No		Male										No	It was not offered at my school	Yes	No		Once or more a day	Never	Never	Once or more a year	Once or more a month	Once or more a day	Never		Once or more a month	Never	Less than once a year	Less than once a year	Once or more a year	Once or more a day	Never		Disagree	Agree	Agree	Not sure	Strongly Agree	Not sure
cm22v1p7f001fy94p332pgwun			10/10/2024 05:13					Female			Yes - as a child		Male										Yes		Yes	Yes		Once or more a day	Never	Once or more a day	Never	Once or more a week	Once or more a day	Never		Once or more a day	Never	Never	Never	Once or more a year	Once or more a day	Never		Strongly Disagree	Disagree	Disagree	Agree	Agree	Disagree
cm23b7nm00073y6a9v7bvuugx			10/10/2024 12:40					Male			Yes - as a child		Male										Yes		Yes	Yes		Once or more a week	Never	Once or more a month	Once or more a year	Once or more a day	Once or more a week	Never		Once or more a day	Never	Once or more a month	Once or more a year	Once or more a month	Once or more a day	Never		Disagree	Strongly Agree	Not sure	Agree	Agree	Agree
cm23c5yd402u513vlu2ojin2x			10/10/2024 13:19					Male			Yes - as a child		Male										No	Other	No	No		Once or more a week	Never	Once or more a day	Once or more a month	Never	Once or more a day	Once or more a day		Once or more a day	Once or more a year	Once or more a year	Once or more a month	Once or more a month	Once or more a day	Less than once a year		Not sure	Agree	Not sure	Not sure	Not sure	Strongly Agree
cm23jzzqd0047q2b45lgrrino			10/10/2024 16:51					Female			Yes - as a child		Female										No	It was not offered at my school	Yes	Yes		Once or more a week	Never	Less than once a year	Once or more a year	Once or more a month	Once or more a day	Once or more a month		Once or more a week	Never	Once or more a year	Once or more a year	Once or more a month	Once or more a day	Less than once a year		Disagree	Strongly Agree	Agree	Not sure	Agree	Agree
cm23t7ha100ajvw0ikhrfyex5			10/10/2024 21:07					Female			Yes - as a child		Male										No	It was not offered at my school	Yes	No		Never	Once or more a day	Once or more a day	Never	Once or more a day	Once or more a day	Once or more a year		Never	Once or more a month	Once or more a year	Less than once a year	Once or more a week	Once or more a day	Once or more a day		Strongly Disagree	Strongly Disagree	Strongly Disagree	Strongly Agree	Strongly Agree	Strongly Disagree
cm24v4j3j015lg2x9l1uhju6z			11/10/2024 14:48					Male			No		Male										No	It was not offered at my school	Yes	No				Once or more a day								Once or more a day						Agree	Not sure	Not sure	Not sure	Not sure	Not sure
cm24w88ma01gjg2x90l3gsmhn			11/10/2024 15:23					Female			No		Female										No	It was not offered at my school	Yes	No		Once or more a week	Never	Once or more a day	Never	Never	Once or more a day	Never		Once or more a week	Never	Once or more a month	Less than once a year	Never	Once or more a day	Never		Agree	Strongly Agree	Not sure	Not sure	Agree	Not sure
cm25rdmib000nbs38rxualppe			12/10/2024 05:57					Female			No		Male										Yes		Yes	Yes		Once or more a day	Never	Never	Once or more a year	Once or more a week	Once or more a day	Never		Once or more a day	Never	Once or more a year	Once or more a month	Never	Once or more a day	Never		Disagree	Agree	Agree	Not sure	Agree	Agree
cm26mla6700erjafmcvqs4ysj			12/10/2024 20:25					Female			Yes - as a child		Female										Yes		Yes	No		Once or more a week	Never	Once or more a day	Once or more a year	Never	Once or more a day	Never		Once or more a day	Never	Once or more a month	Once or more a month	Never	Once or more a week	Never		Disagree	Agree	Disagree	Disagree	Not sure	Agree
cm2c6wi8p00iv9m4eb4yl5q6b			08/10/2024 15:56					Female			Yes - as a child		Female										No	I did not complete the course to the required standard	Yes	Yes		Once or more a week	Never	Once or more a day	Once or more a month	Once or more a year	Once or more a month	Once or more a year		Once or more a day	Never	Less than once a year	Once or more a month	Once or more a year	Once or more a month	Never		Disagree	Disagree	Agree	Agree	Disagree	Agree
cm2estpzq016jwvrep0fwhkab			18/10/2024 13:49					Female			No		Non-binary										Yes		Yes	Yes		Once or more a day	Never	Once or more a day	Less than once a year	Once or more a month	Once or more a day	Never		Once or more a day	Never	Once or more a year	Once or more a year	Never	Once or more a day	Never		Strongly Agree	Agree	Strongly Agree	Not sure	Not sure	Strongly Agree
cm2evpjw700b9if6gqxpfrjln			18/10/2024 15:11					Female			Yes - as a child		Female										Yes		Yes	Yes		Once or more a day	Once or more a week	Less than once a year	Once or more a month	Never	Once or more a day	Never		Once or more a day	Never	Less than once a year	Once or more a year	Never	Once or more a month	Never		Agree	Not sure	Agree	Not sure	Disagree	Not sure
cm2f7necx0059rhrtgnl4tgf6			18/10/2024 20:51					Male			Yes - as a child		Male										Yes		Yes	Yes		Once or more a month	Never	Once or more a week	Once or more a month	Once or more a week	Once or more a day	Once or more a year		Never	Never	Never	Never	Never	Never	Never		Disagree	Disagree	Agree	Not sure	Strongly Agree	Agree
cm2gg6kjl00err1nwhkcvv4sy			19/10/2024 17:34					Male			Yes - as a child		Male										No	It was not offered at my school	Yes	Yes		Once or more a week	Never	Once or more a day	Once or more a year	Once or more a day	Once or more a day	Never		Once or more a day	Never	Once or more a month	Once or more a month	Once or more a month	Once or more a day	Never		Disagree	Agree	Strongly Agree	Agree	Not sure	Agree
cm2j5ubqz010vii63olq87jwq			21/10/2024 15:06					Male			No		Male										No	Other	Yes	No		Never	Less than once a year	Never	Never	Never	Never	Never		Once or more a day	Never	Never	Never	Never	Once or more a week	Never		Disagree	Agree	Not sure	Agree	Not sure	Not sure
cm2mbz29l012xavkszlrn28dg			23/10/2024 20:23					Male			Yes - as a child		Male										Yes		Yes	Yes		Once or more a day	Never	Once or more a year	Once or more a month	Once or more a month	Once or more a week	Never		Once or more a day	Never	Once or more a year	Once or more a year	Once or more a year	Once or more a day	Never		Agree	Agree	Strongly Agree	Agree	Agree	Strongly Agree
cm2n6cdix02ozttglugjtyf0p			24/10/2024 10:16					Female			No		Female										Yes		Yes	Yes		Once or more a day	Never	Once or more a month	Once or more a month	Once or more a month	Once or more a day	Never		Once or more a day	Never	Never	Once or more a month	Once or more a month	Once or more a day	Never		Strongly Disagree	Strongly Agree	Disagree	Agree	Strongly Agree	Disagree
cm2neoux6003ttu0lnvggfzpd			24/10/2024 14:25					Female			Yes - as a child		Female										Yes		Yes	Yes		Once or more a week	Never	Once or more a day	Less than once a year	Once or more a year	Never	Never		Once or more a day	Never	Never	Once or more a year	Once or more a year	Once or more a week	Never		Strongly Disagree	Agree	Agree	Agree	Agree	Agree
cm2nfg4o500mrtu0ltef24604			24/10/2024 14:39					Female			Yes - as a child		Female										Yes		Yes	Yes		Once or more a week	Never	Once or more a year	Once or more a year	Less than once a year	Once or more a day	Once or more a week		Once or more a week	Never	Less than once a year	Once or more a year	Never	Once or more a day	Never		Disagree	Agree	Strongly Agree	Disagree	Not sure	Strongly Agree
cm2nlizqj01hf9nnonqrqx66e			24/10/2024 17:30					Female			No		Male										Yes		Yes	Yes		Once or more a week	Never	Never	Never	Once or more a day	Once or more a week	Never		Once or more a day	Never	Less than once a year	Once or more a year	Never	Once or more a year	Never		Disagree	Agree	Agree	Agree	Strongly Agree	Strongly Agree
cm2vkoze5008vpgh9sodk9iu4			30/10/2024 07:24					Male			Yes - as a child		Male										Yes		Yes	Yes		Once or more a day	Once or more a month	Never	Once or more a week	Once or more a week	Once or more a day	Once or more a month		Once or more a day	Once or more a month	Never	Once or more a year	Once or more a month	Once or more a day	Never		Not sure	Agree	Disagree	Not sure	Agree	Disagree
cm2vzscmg0083mwzc7r5eq4ja			30/10/2024 14:34					Female			Yes - as a child		Male										Yes		Yes	No		Once or more a month	Never	Once or more a day	Once or more a month	Once or more a week	Once or more a day	Once or more a week		Once or more a month	Never	Once or more a day	Once or more a month	Never	Once or more a day	Never		Not sure	Agree	Not sure	Agree	Agree	Agree
cm36cuohw002fzutrebggju0a			06/11/2024 20:41					Male			Yes - as an adult		Male										Yes		Yes	Yes		Once or more a week	Never	Never	Less than once a year	Never	Never	Never		Once or more a week	Never	Never	Never	Never	Never	Never		Disagree	Agree	Agree	Agree	Not sure	Disagree
cm37xop2300spo4kcb7d23qz1			07/11/2024 23:13					Male			Yes - as an adult		Male										Yes		Yes	Yes		Once or more a week	Never	Once or more a day	Once or more a year	Once or more a month	Once or more a day	Never		Once or more a week	Never	Once or more a month	Once or more a year	Once or more a day	Once or more a week	Never		Agree	Agree	Agree	Agree	Strongly Agree	Disagree
cm38ijrkr00dxgtcs9xcl4muf			08/11/2024 08:42					Prefer not to say			No		Female										No	It was not offered at my school	Yes	Yes		Once or more a week	Never	Once or more a day	Once or more a week	Once or more a week	Once or more a day	Never		Once or more a week	Never	Never	Once or more a year	Once or more a day	Once or more a week	Never		Not sure	Strongly Agree	Agree	Agree	Agree	Not sure
cm38toa3e001j12a0zu1o2j58			08/11/2024 14:06					Male			No		Male										No	It was not offered at my school	Yes	Yes		Once or more a week	Never	Once or more a week	Once or more a day	Once or more a month	Once or more a day	Once or more a week		Once or more a week	Never	Once or more a week	Once or more a week	Once or more a month	Once or more a day	Once or more a week		Disagree	Agree	Strongly Agree	Disagree	Strongly Agree	Strongly Agree
cm3d5hmos01s9rnjqetd3t800			11/11/2024 14:52					Female			Yes - as a child		Female										Yes		Yes	Yes		Once or more a week	Never	Once or more a year	Once or more a year	Once or more a year	Once or more a day	Once or more a year		Once or more a week	Never	Once or more a year	Once or more a week	Once or more a year	Once or more a day	Never		Disagree	Agree	Agree	Not sure	Not sure	Agree
cm3d5mu3d01bhfzxdxp6rb0e7			11/11/2024 14:51					Female			No		Male										Yes		Yes	Yes		Once or more a week	Never	Once or more a year	Once or more a year	Once or more a day	Once or more a day	Never		Once or more a day	Never	Once or more a year	Once or more a year	Once or more a year	Once or more a week	Never		Disagree	Strongly Agree	Strongly Agree	Not sure	Agree	Strongly Agree
cm3d7ccll002duqsl53xvln46			11/11/2024 15:41					Female			No		Female										Yes		Yes	Yes		Once or more a day	Never	Once or more a year	Once or more a year	Once or more a year	Once or more a month	Never		Once or more a day	Never	Never	Once or more a year	Once or more a year	Once or more a day	Never		Agree	Agree	Strongly Agree	Disagree	Disagree	Strongly Agree
cm3d91hfx00y311qx1h53i4pw			11/11/2024 16:31					Female			No		Male										Yes		Yes	Yes		Once or more a day	Never	Never	Never	Once or more a week	Once or more a day	Never		Once or more a day	Never	Never	Never	Never	Once or more a day	Never		Disagree	Agree	Agree	Not sure	Strongly Agree	Not sure
cm3da0hyc00j7147yevg59ng8			11/11/2024 16:50					Female			Yes - as a child		Male										Yes		Yes	Yes		Once or more a week	Never	Once or more a year	Once or more a year	Once or more a week	Once or more a day	Once or more a year		Once or more a day	Never	Once or more a day	Once or more a year	Never	Once or more a day	Never		Agree	Agree	Not sure	Disagree	Disagree	Agree
cm3dat40f000bwi9hbb60xkrh			11/11/2024 17:16					Female			No		Female										No	I was offered the opportunity but did not want to do it	Yes	Yes		Once or more a day	Never	Never	Once or more a year	Once or more a year	Once or more a month	Once or more a year		Once or more a day	Never	Never	Once or more a year	Never	Once or more a month	Never		Agree	Strongly Agree	Strongly Agree	Agree	Disagree	Disagree
cm3dbdnw50097wi9hmu45p6mx			11/11/2024 17:25					Prefer not to say			No		Prefer not to say										Yes		Yes	Yes		Once or more a day	Never	Once or more a year	Once or more a month	Once or more a week	Once or more a day	Once or more a year		Once or more a day	Never	Once or more a year	Once or more a month	Once or more a week	Once or more a day	Never		Strongly Disagree	Agree	Disagree	Agree	Agree	Agree
cm3dcsro9007jwmlqpxvwbntj			11/11/2024 18:19					Female			Yes - as a child		Male										No	I was offered the opportunity but did not want to do it	Yes	Yes		Once or more a week	Never	Never	Never	Once or more a day	Once or more a day	Never		Once or more a day	Never	Never	Never	Never	Once or more a day	Never		Disagree	Strongly Agree	Strongly Agree	Strongly Agree	Strongly Agree	Strongly Agree
cm3deex2c00d3xw477vw8g7ku			11/11/2024 18:48					Female			No		Male										No	It was not offered at my school	Yes	Yes		Once or more a week	Never	Once or more a year	Once or more a year	Once or more a day	Once or more a day	Never		Once or more a week	Never	Once or more a year	Once or more a year	Once or more a week	Once or more a day	Never		Disagree	Agree	Disagree	Not sure	Agree	Agree
cm3dey1fx00jnxw477qc28qsk			11/11/2024 19:09					Female			Yes - as a child		Male										Yes		Yes	Yes		Once or more a day	Never	Less than once a year	Once or more a year	Once or more a day	Once or more a week	Never		Once or more a week	Never	Once or more a month	Once or more a year	Less than once a year	Once or more a month	Never		Not sure	Strongly Agree	Disagree	Disagree	Agree	Agree
cm3dgdjwl002pa66bjst5u9sj			11/11/2024 19:58					Male			No		Female										No	It was not offered at my school	Yes	Yes		Once or more a week	Never	Once or more a week	Once or more a month	Once or more a month	Once or more a week	Never		Once or more a week	Never	Once or more a month	Once or more a week	Once or more a week	Once or more a week	Never		Agree	Strongly Agree	Agree	Disagree	Agree	Agree
cm3dhfqbw00eza66bzbk4n5x3			11/11/2024 18:22					Female			No		Female										Yes		Yes	Yes		Once or more a week	Never	Once or more a day	Once or more a year	Once or more a year	Once or more a week	Never		Once or more a day	Never	Once or more a year	Once or more a year	Never	Once or more a month	Never		Agree	Disagree	Not sure	Disagree	Disagree	Strongly Agree
cm3dhxm4500hha66bafy5rm81			11/11/2024 20:30					Female			No		Male										Yes		Yes	Yes		Once or more a day	Never	Once or more a day	Once or more a year	Once or more a month	Once or more a week	Never		Once or more a day	Never	Never	Once or more a year	Less than once a year	Once or more a day	Never		Disagree	Agree	Agree	Not sure	Agree	Disagree
cm3dhzvfm00ina66bvzqrxykp			11/11/2024 20:41					Female			No		Male										No	It was not offered at my school	Yes	Yes		Once or more a week	Never	Once or more a day	Once or more a year	Once or more a month	Once or more a week	Once or more a month		Once or more a day	Never	Less than once a year	Once or more a year	Less than once a year	Once or more a day	Never		Agree	Strongly Agree	Agree	Agree	Agree	Agree
cm3dinmc0001xdhtbovfb5stk			11/11/2024 20:54					Female			No		Female										No	I was offered the opportunity but did not want to do it	Yes	Yes		Once or more a day	Never	Less than once a year	Less than once a year	Once or more a month	Once or more a week	Once or more a month		Once or more a day	Never	Less than once a year	Once or more a year	Never	Once or more a week	Never		Agree	Agree	Not sure	Not sure	Agree	Agree
cm3eqanrs001j595im1402irn			12/11/2024 17:22					Female			Yes - as a child		Male										Yes		Yes	Yes		Once or more a day	Never	Once or more a day	Once or more a year	Once or more a month	Once or more a week	Never		Once or more a day	Never	Never	Once or more a year	Once or more a year	Once or more a week	Never		Agree	Not sure	Agree	Not sure	Disagree	Not sure
cm3erbj7300gz2mt6z4xri7m6			12/11/2024 17:20					Female			No		Female										No	It was not offered at my school	Yes	Yes		Once or more a week	Never	Less than once a year	Once or more a year	Once or more a month	Once or more a day	Once or more a year		Once or more a day	Never	Less than once a year	Once or more a year	Never	Once or more a day	Never		Not sure	Agree	Strongly Agree	Disagree	Agree	Strongly Agree
cm3fmohd8005np04mhwp6o8xl			13/11/2024 08:26					Female			Yes - as a child		Female										No	It was not offered at my school	Yes	Yes		Once or more a week	Once or more a year	Never	Once or more a year	Once or more a week	Once or more a week	Never		Once or more a week	Once or more a year	Never	Once or more a year	Never	Once or more a week	Never		Agree	Disagree	Strongly Agree	Strongly Disagree	Disagree	Strongly Agree
cm3ftmp5n00wftk1vwrqg9odj			13/11/2024 11:43					Female			No		Female										No	It was not offered at my school	Yes	Yes		Once or more a week	Never	Once or more a week	Never	Once or more a month	Once or more a month	Never		Once or more a day	Never	Never	Once or more a year	Never	Once or more a day	Never		Agree	Strongly Agree	Agree	Agree	Agree	Strongly Agree
cm3fwrq9t00gp9txqr79b24q8			13/11/2024 13:12					Female			Yes - as a child		Male										Yes		Yes	Yes		Once or more a day	Never	Once or more a year	Once or more a year	Once or more a month	Once or more a day	Once or more a month		Once or more a day	Never	Once or more a year	Once or more a year	Once or more a year	Once or more a day	Never		Agree	Not sure	Agree	Disagree	Not sure	Agree
cm3g3ud6001g38aro2gwybgwi			13/11/2024 16:25					Male			No		Female										Yes		Yes	Yes		Once or more a day	Never	Never	Less than once a year	Once or more a month	Once or more a day	Never		Once or more a day	Never	Never	Once or more a year	Never	Once or more a day	Never		Agree	Agree	Not sure	Agree	Disagree	Agree
cm3g4k0p10051nv2swd4e84su			13/11/2024 16:44					Male			Yes - as a child		Female										No	It was not offered at my school	Yes	Yes		Once or more a day	Never	Never	Less than once a year	Once or more a month	Once or more a day	Never		Once or more a day	Never	Never	Never	Never	Once or more a day	Never		Agree	Agree	Agree	Agree	Agree	Agree
cm3gbhxzr01chm16k0hi0q0f0			13/11/2024 19:54					Female			Yes - as a child		Female										Yes		Yes	Yes		Once or more a week	Never	Once or more a month	Once or more a year	Once or more a day	Once or more a day	Less than once a year		Once or more a week	Never	Once or more a week	Once or more a month	Once or more a day	Once or more a day	Never		Disagree	Strongly Agree	Not sure	Not sure	Strongly Agree	Agree
cm3gjq0ua008z11q6mmb3193q			13/11/2024 23:50					Female			Yes - as a child		Female										Yes		Yes	Yes		Once or more a day	Never	Never	Once or more a year	Once or more a month	Once or more a day	Once or more a month		Once or more a day	Never	Never	Once or more a month	Once or more a year	Once or more a day	Never		Disagree	Agree	Agree	Agree	Agree	Agree
cm3gvs0t000197gkcwgl14ljy			14/11/2024 05:31					Female			Yes - as a child		Male										Yes		Yes	Yes		Once or more a week	Never	Once or more a year	Once or more a year	Once or more a week	Once or more a day	Once or more a month		Once or more a day	Never	Once or more a year	Once or more a year	Once or more a month	Once or more a day	Never		Disagree	Agree	Disagree	Not sure	Agree	Agree
cm3h90uyo001htaqe7pm338n8			14/11/2024 11:44					Female			Yes - as a child		Female										Yes		Yes	Yes		Once or more a week	Never	Once or more a year	Once or more a year	Once or more a year	Once or more a day	Once or more a year		Once or more a week	Never	Once or more a year	Once or more a year	Once or more a year	Once or more a day	Never		Disagree	Strongly Agree	Strongly Agree	Agree	Agree	Strongly Agree
cm3hplw5x00y5ig5p4osfvhcq			14/11/2024 19:17					Female			No		Male										Yes		Yes	Yes		Once or more a week	Never	Once or more a year	Once or more a year	Once or more a week	Once or more a day	Never		Once or more a day	Never	Once or more a year	Once or more a month	Less than once a year	Once or more a day	Never		Agree	Strongly Agree	Not sure	Agree	Agree	Strongly Agree
cm3igrne900fdvr6is7bg7fvo			15/11/2024 08:05					Female			No		Male										Yes		Yes	Yes		Once or more a day	Never	Once or more a month	Once or more a month	Once or more a year	Once or more a day	Less than once a year		Once or more a week	Never	Never	Less than once a year	Once or more a year	Once or more a week	Never		Disagree	Strongly Agree	Agree	Disagree	Not sure	Agree
cm3iv8ukl00ffypxy29yj7ri9			15/11/2024 14:47					Female			Yes - as a child		Female										No	Other	Yes	Yes		Once or more a month	Never	Once or more a month	Once or more a month	Once or more a year	Once or more a day	Once or more a year		Once or more a year	Never	Once or more a month	Once or more a week	Never	Once or more a day	Never		Not sure	Agree	Agree	Not sure	Not sure	Strongly Agree
cm3iwlu26012nypxys1bsrz3h			15/11/2024 15:30					Male			No		Male										No	Other	Yes	Yes		Once or more a day	Never	Once or more a week	Once or more a year	Once or more a month	Once or more a day	Never		Once or more a day	Never	Once or more a year	Once or more a year	Once or more a year	Once or more a day	Never		Agree	Agree	Agree	Disagree	Disagree	Agree
cm3j5c0i600h5qnk0ti6evzjn			15/11/2024 19:26					Female			No		Male										Yes		Yes	No		Once or more a week	Never	Once or more a week	Once or more a year	Never	Once or more a day	Never		Once or more a day	Never	Less than once a year	Once or more a year	Never	Once or more a week	Never		Disagree	Not sure	Agree	Strongly Disagree	Strongly Agree	Agree
cm3j7ccag001d4snwz4mbou69			15/11/2024 20:16					Female			Yes - as a child		Male										No	I did not complete the course to the required standard	No	Yes		Once or more a week	Never	Less than once a year	Less than once a year	Never	Once or more a year	Never		Once or more a day	Never	Once or more a year	Once or more a year	Never	Once or more a year	Never		Strongly Agree	Agree	Agree	Agree	Disagree	Strongly Agree
cm3jb6jtb00n14snw8tokibsi			15/11/2024 22:07					Female			No		Male										No	I did not complete the course to the required standard	No	Yes		Once or more a week	Never	Once or more a month	Less than once a year	Never	Once or more a day	Once or more a month		Once or more a week	Never	Once or more a month	Less than once a year	Never	Once or more a week	Never		Not sure	Agree	Not sure	Not sure	Not sure	Strongly Agree
cm3jt9uqz003vsfnt0x4uo2qa			16/11/2024 06:40					Female			No		Female										Yes		Yes	Yes		Once or more a day	Less than once a year	Less than once a year	Never	Once or more a week	Once or more a week	Never		Once or more a day	Never	Once or more a year	Once or more a month	Once or more a year	Once or more a day	Never		Strongly Agree	Agree	Strongly Agree	Not sure	Not sure	Strongly Agree
cm3jwp5j6001zhmb8ow6dav1b			16/11/2024 08:17					Female			Yes - as a child		Female										Yes		Yes	Yes		Once or more a day	Never	Once or more a year	Once or more a year	Once or more a week	Once or more a day	Less than once a year		Once or more a day	Never	Once or more a year	Once or more a year	Once or more a year	Once or more a week	Less than once a year		Agree	Agree	Agree	Not sure	Not sure	Agree
cm3ka8wep006j9xd05zvk4r5v			16/11/2024 14:39					Female			No		Male										No	It was not offered at my school	Yes	No		Once or more a day	Never	Never	Never	Never	Once or more a day	Never		Once or more a day	Never	Never	Once or more a year	Never	Once or more a day	Never		Not sure	Strongly Agree	Agree	Agree	Not sure	Agree
cm3kg4jx4004l3u8qs87c2arw			16/11/2024 17:19					Female			Yes - as a child		Male										No	It was not offered at my school	Yes	Yes		Once or more a day	Never	Once or more a year	Once or more a year	Once or more a year	Once or more a month	Less than once a year		Once or more a week	Never	Once or more a year	Once or more a year	Less than once a year	Once or more a month	Never		Agree	Not sure	Agree	Not sure	Disagree	Agree
cm3lnt4kx006jyzodcmjnja2f			17/11/2024 13:35					Female			Yes - as a child		Male										Yes		Yes	No		Once or more a week	Never	Less than once a year	Less than once a year	Never	Once or more a day	Never		Once or more a day	Never	Less than once a year	Once or more a year	Never	Once or more a day	Never		Agree	Agree	Strongly Agree	Disagree	Not sure	Strongly Agree
cm3lt402l00cjp1cdtvbp2f68			17/11/2024 16:08					Male			Yes - as an adult		Female										Yes		Yes	Yes		Once or more a day	Never	Once or more a month	Never	Never	Never	Never		Once or more a day	Less than once a year	Never	Never	Less than once a year	Never	Never		Disagree	Agree	Not sure	Not sure	Disagree	Strongly Agree
cm3m6al9h00ft3q79fnkthk7k			17/11/2024 22:09					Female			No		Female										Yes		Yes	No		Once or more a day	Never	Once or more a day	Once or more a year	Once or more a year	Once or more a day	Once or more a year		Once or more a day	Never	Once or more a year	Once or more a year	Once or more a week	Once or more a day	Once or more a month		Not sure	Agree	Not sure	Disagree	Not sure	Agree
cm3m6omng00gx3q79flx1y958			17/11/2024 22:33					Female			No		Male										No	It was not offered at my school	Yes	Yes		Once or more a month	Never	Less than once a year	Once or more a year	Once or more a month	Once or more a day	Never		Once or more a week	Never	Less than once a year	Once or more a year	Once or more a year	Once or more a day	Never		Disagree	Agree	Not sure	Not sure	Agree	Not sure
cm3mujbd300ehbjdg4tasu0ey			18/11/2024 09:37					Female			No		Male										Yes		Yes	Yes		Once or more a week	Never	Once or more a month	Once or more a year	Once or more a month	Once or more a day	Once or more a month		Once or more a week	Never	Once or more a month	Once or more a year	Never	Once or more a day	Never		Disagree	Agree	Agree	Not sure	Agree	Agree
cm3n30amg002txe6px26dmuo9			18/11/2024 13:35					Female			No		Female										Yes		Yes	Yes		Once or more a week	Never	Once or more a year	Once or more a year	Once or more a year	Once or more a week	Less than once a year		Once or more a day	Never	Less than once a year	Once or more a week	Less than once a year	Once or more a day	Never		Disagree	Agree	Agree	Not sure	Agree	Agree
cm3oc990h018jwh51o51i3h8e			19/11/2024 10:45					Female			No		Male										Yes		Yes	Yes		Once or more a week	Never	Never	Once or more a year	Once or more a year	Once or more a day	Never		Once or more a day	Never	Once or more a year	Once or more a year	Less than once a year	Once or more a day	Never		Agree	Agree	Strongly Agree	Agree	Not sure	Strongly Agree
cm3odiitc01rzwh51aa5jrt84			19/11/2024 11:23					Female			No		Male										Yes		Yes	No		Once or more a month	Never	Once or more a month	Once or more a year	Less than once a year	Once or more a day	Never		Once or more a week	Never	Once or more a year	Once or more a year	Never	Once or more a day	Never		Agree	Agree	Agree	Not sure	Disagree	Not sure
cm3oevlix001rk0cmxh31ii1n			19/11/2024 11:57					Male			Yes - as a child		Female										No	It was not offered at my school	Yes	Yes		Once or more a day	Never	Never	Once or more a month	Once or more a week	Once or more a day	Never		Once or more a day	Never	Never	Once or more a week	Once or more a week	Once or more a day	Never		Strongly Disagree	Strongly Agree	Agree	Agree	Strongly Agree	Agree
cm3oi8lhc00qn9xw2x2sjnxmg			19/11/2024 13:33					Male			Yes - as a child		Male										No	Other	Yes	Yes		Once or more a week	Never	Never	Once or more a year	Once or more a day	Once or more a day	Never		Once or more a week	Never	Never	Once or more a year	Once or more a day	Once or more a day	Never		Strongly Disagree	Strongly Agree	Agree	Agree	Agree	Agree
cm3ojd552003311vntlz9nyap			19/11/2024 14:03					Female			No		Female										Yes		Yes	Yes		Once or more a week	Never	Never	Never	Once or more a year	Once or more a day	Never		Once or more a day	Never	Never	Never	Never	Once or more a week	Never		Not sure	Agree	Agree	Not sure	Not sure	Agree
cm3oqtwvc024h13gzpge9rhhb			19/11/2024 17:37					Female			Yes - as a child		Female										Yes		Yes	Yes		Once or more a week	Never	Once or more a week	Less than once a year	Once or more a week	Once or more a week	Never		Once or more a day	Never	Never	Never	Once or more a week	Once or more a week	Never		Strongly Disagree	Agree	Disagree	Agree	Agree	Agree
cm3or25mv000332bz7ha4v1v9			19/11/2024 17:41					Female			No		Female										Yes		Yes	Yes		Once or more a week	Never	Once or more a day	Once or more a year	Once or more a year	Once or more a day	Never		Once or more a day	Never	Never	Once or more a year	Once or more a year	Once or more a day	Never		Not sure	Agree	Agree	Agree	Agree	Strongly Agree
cm3oxj0yx003bj7kjgl5r5294			19/11/2024 20:38					Female			Yes - as a child		Female										Yes		Yes	Yes		Once or more a day	Never	Once or more a year	Once or more a year	Once or more a year	Once or more a week	Never		Once or more a day	Never	Once or more a year	Once or more a year	Never	Once or more a week	Never		Disagree	Not sure	Strongly Agree	Strongly Disagree	Agree	Strongly Agree
cm3ozxq8j00kn117i7ahl27ua			19/11/2024 21:45					Female			Yes - as a child		Female										Yes		Yes	Yes		Once or more a day	Never	Never	Never	Once or more a year	Once or more a day	Never		Once or more a day	Never	Less than once a year	Less than once a year	Once or more a year	Once or more a day	Never		Not sure	Agree	Agree	Agree	Agree	Strongly Agree
cm3q4bxny00wn14284i84htf4			20/11/2024 16:34					Female			No		Male										Yes		Yes	Yes		Once or more a week	Never	Once or more a day	Once or more a year	Once or more a week	Once or more a day	Never		Once or more a day	Never	Never	Once or more a year	Once or more a week	Once or more a day	Never		Strongly Disagree	Agree	Disagree	Disagree	Agree	Agree
cm3q8xupp002n13kpfmpa6s5m			20/11/2024 18:26					Female			Yes - as a child		Male										Yes		Yes	Yes		Once or more a week	Never	Once or more a year	Once or more a year	Once or more a month	Once or more a day	Once or more a week		Once or more a week	Never	Once or more a week	Once or more a month	Once or more a month	Once or more a day	Never		Strongly Disagree	Strongly Agree	Disagree	Not sure	Strongly Agree	Not sure
cm3qapg8p00fjmw0eq0nmh3cj			20/11/2024 19:36					Female			No		Female										Yes		Yes	Yes		Once or more a week	Never	Never	Less than once a year	Once or more a year	Once or more a day	Once or more a year		Once or more a week	Never	Never	Once or more a year	Once or more a year	Once or more a day	Once or more a year		Disagree	Agree	Disagree	Not sure	Agree	Strongly Agree
cm3rsi82e014d10fk8cvsap80			21/11/2024 20:21					Female			Yes - as a child		Female										Yes		Yes	No		Once or more a week	Never	Once or more a month	Once or more a month	Less than once a year	Once or more a day	Never		Once or more a week	Never	Once or more a year	Once or more a week	Never	Once or more a day	Never		Disagree	Agree	Disagree	Not sure	Agree	Agree
cm3rudg3v00epw9jlin9tm3ni			21/11/2024 21:34					Female			No		Female										Yes		Yes	Yes		Once or more a day	Never	Once or more a week	Never	Once or more a month	Once or more a week	Once or more a month		Once or more a day	Never	Never	Never	Once or more a year	Once or more a day	Never		Agree	Agree	Strongly Agree	Not sure	Agree	Strongly Agree
cm3sracxt00t7dkqxndd5pwky			22/11/2024 12:56					Female			No		Male										Yes		Yes	Yes		Once or more a week	Never	Never	Once or more a year	Once or more a day	Once or more a day	Once or more a week		Once or more a day	Never	Never	Once or more a year	Once or more a month	Once or more a day	Never		Strongly Disagree	Strongly Agree	Agree	Disagree	Strongly Agree	Agree
cm3syrqc50063xtu0qsycje69			22/11/2024 16:24					Female			No		Female										No	It was not offered at my school	Yes	Yes		Once or more a week	Never	Once or more a day	Once or more a year	Once or more a month	Once or more a week	Never		Once or more a day	Never	Never	Once or more a month	Never	Once or more a day	Never		Agree	Not sure	Agree	Disagree	Strongly Disagree	Strongly Agree
cm3t29y0n00px12jeyw36t4vo			22/11/2024 17:41					Female			Yes - as a child		Male										Yes		Yes	Yes		Once or more a month	Never	Less than once a year	Less than once a year	Once or more a day	Once or more a week	Never		Once or more a day	Never	Less than once a year	Less than once a year	Once or more a month	Once or more a day	Never		Disagree	Strongly Agree	Not sure	Agree	Agree	Agree
cm3t2n6cm00ub12je0bkkxhmz			22/11/2024 18:09					Female			Yes - as a child		Female										Yes		Yes	Yes		Once or more a week	Never	Once or more a year	Never	Once or more a week	Once or more a week	Never		Once or more a day	Once or more a year	Once or more a year	Never	Once or more a year	Once or more a day	Never		Strongly Disagree	Strongly Agree	Strongly Agree	Agree	Agree	Strongly Agree
cm3tyhgel001fbfqcgzzvwzz6			23/11/2024 08:30					Male			Yes - as a child		Male										Yes		Yes	Yes		Once or more a day	Never	Less than once a year	Less than once a year	Once or more a week	Once or more a day	Once or more a month		Once or more a day	Never	Less than once a year	Less than once a year	Once or more a month	Once or more a week	Once or more a month		Agree	Strongly Agree	Agree	Agree	Strongly Agree	Agree
cm3ubx24l009r4baebn00mm76			23/11/2024 15:14					Female			No		Female										Yes		Yes	Yes		Once or more a week	Never	Less than once a year	Less than once a year	Less than once a year	Once or more a day	Never		Once or more a day	Never	Never	Once or more a year	Once or more a year	Once or more a week	Never		Strongly Disagree	Disagree	Strongly Agree	Strongly Disagree	Strongly Disagree	Agree
cm3v8y0pd0017117obd7mbmnz			24/11/2024 06:43					Male			No		Male										Yes		Yes	Yes		Once or more a week	Once or more a month	Once or more a year	Once or more a year	Once or more a day	Once or more a day	Once or more a year		Once or more a day	Once or more a month	Once or more a year	Once or more a year	Once or more a year	Once or more a day	Never		Agree	Agree	Agree	Agree	Agree	Agree
cm3vwkr3b00rfa12u659ulyx3			24/11/2024 17:48					Female			No		Male										Yes		Yes	Yes		Once or more a week	Never	Once or more a year	Once or more a year	Once or more a day	Once or more a day	Once or more a month		Once or more a day	Never	Once or more a year	Once or more a year	Once or more a year	Once or more a day	Never		Disagree	Strongly Agree	Disagree	Agree	Agree	Agree
cm3xb79x801ixjduqjyfjcjq1			25/11/2024 17:15					Female			Yes - as a child		Female										No	It was not offered at my school	Yes	No		Once or more a day	Never	Once or more a month	Never	Never	Once or more a month	Never		Once or more a year	Once or more a year	Once or more a year	Never	Never	Once or more a month	Never		Strongly Disagree	Strongly Agree	Agree	Not sure	Strongly Agree	Agree
cm3ynhe0100bn14h0gak7ithk			26/11/2024 15:54					Female			Yes - as a child		Female										No	It was not offered at my school	Yes	Yes		Once or more a day	Never	Once or more a year	Once or more a year	Less than once a year	Once or more a day	Never		Once or more a day	Never	Less than once a year	Once or more a year	Never	Once or more a day	Less than once a year		Agree	Agree	Disagree	Not sure	Disagree	Not sure
cm3yww0jp0069zply056wrjsu			26/11/2024 20:09					Female			Yes - as a child		Male										Yes		Yes	Yes		Once or more a week	Never	Once or more a year	Once or more a month	Once or more a month	Once or more a day	Less than once a year		Once or more a day	Never	Once or more a year	Once or more a month	Once or more a month	Once or more a week	Never		Not sure	Strongly Agree	Disagree	Agree	Strongly Agree	Not sure
cm3zjw4si008387n4ikeu8z09			27/11/2024 07:07					Female			No		Male										Yes		Yes	Yes		Once or more a day	Never	Once or more a year	Once or more a year	Once or more a week	Once or more a day	Once or more a week		Once or more a day	Never	Once or more a year	Once or more a month	Once or more a week	Once or more a day	Once or more a month		Not sure	Agree	Not sure	Agree	Agree	Not sure
cm400lkrx006fe2pjq9j4rtdg			27/11/2024 14:50					Female			Yes - as a child		Female										Yes		Yes	Yes		Once or more a week	Never	Once or more a day	Never	Once or more a week	Once or more a day	Once or more a month		Once or more a week	Never	Never	Never	Once or more a year	Once or more a week	Never		Disagree	Agree	Not sure	Agree	Agree	Strongly Agree
cm4016uq6000zc9no2oswvq02			27/11/2024 15:01					Female			Yes - as a child		Female										Yes		Yes	Yes		Once or more a day	Less than once a year	Once or more a week	Once or more a year	Once or more a month	Once or more a day	Less than once a year		Once or more a week	Less than once a year	Once or more a year	Once or more a year	Once or more a month	Once or more a week	Less than once a year		Agree	Agree	Agree	Not sure	Not sure	Not sure
cm40bic3f0013q3b20lgfnkn6			27/11/2024 19:52					Female			No		Male										Yes		Yes	Yes		Once or more a week	Never	Once or more a day	Once or more a year	Once or more a month	Once or more a day	Once or more a year		Once or more a week	Never	Less than once a year	Once or more a year	Never	Once or more a day	Never		Agree	Agree	Strongly Agree	Not sure	Strongly Disagree	Strongly Agree
cm40dlbr0009htusxmbw6t1bs			27/11/2024 20:43					Male			No		Prefer not to say										No	It was not offered at my school	Yes	Yes		Once or more a day	Never	Once or more a week	Once or more a year	Once or more a month	Once or more a week	Once or more a month		Once or more a day	Never	Never	Once or more a year	Once or more a year	Once or more a day	Never		Disagree	Not sure	Agree	Agree	Not sure	Agree
cm42ykdah00dla6tlwz9b35rf			29/11/2024 16:20					Female			No		Female										No	Other	Yes	Yes		Once or more a day	Never	Once or more a day	Less than once a year	Once or more a year	Once or more a day	Never		Once or more a day	Never	Less than once a year	Once or more a year	Once or more a year	Once or more a day	Never		Disagree	Agree	Agree	Agree	Not sure	Strongly Agree
cm446ciah0071a7qquv0oi0rr			30/11/2024 12:45					Male			No		Female										Yes		Yes	Yes		Once or more a week	Never	Once or more a year	Once or more a month	Once or more a month	Once or more a day	Never		Once or more a month	Never	Once or more a year	Once or more a month	Once or more a week	Once or more a day	Never		Not sure	Not sure	Disagree	Not sure	Disagree	Agree
cm45j48vs007dyretvjget3o1			01/12/2024 11:19					Male			Yes - as a child		Female										Yes		Yes	Yes		Once or more a week	Never	Once or more a year	Once or more a year	Once or more a day	Once or more a week	Never		Once or more a week	Once or more a month	Once or more a year	Once or more a year	Once or more a month	Once or more a day	Never		Disagree	Agree	Strongly Agree	Not sure	Agree	Strongly Agree
cm45sxwlc002zmc5hbektok1l			01/12/2024 16:05					Female			Yes - as a child		Female										No	It was not offered at my school	Yes	Yes		Once or more a month	Never	Once or more a month	Once or more a year	Never	Once or more a day	Never		Once or more a week	Never	Once or more a week	Once or more a year	Never	Once or more a day	Never		Strongly Agree	Agree	Strongly Agree	Agree	Agree	Strongly Agree
cm4659h3r00cx6hcl7vm69r6h			01/12/2024 21:47					Female			Yes - as a child		Male										Yes		Yes	Yes		Once or more a day	Never	Less than once a year	Once or more a year	Once or more a day	Once or more a day	Once or more a month		Once or more a day	Never	Once or more a year	Once or more a year	Once or more a month	Once or more a day	Never		Strongly Disagree	Strongly Agree	Agree	Agree	Strongly Agree	Strongly Agree
cm479jmq501vp5jvpzrz1k4z3			02/12/2024 16:20					Male			No		Male										No	Other	Yes	No		Never	Once or more a week	Once or more a month	Once or more a month	Once or more a month	Once or more a day	Never		Once or more a year	Once or more a day	Once or more a week	Once or more a month	Once or more a week	Once or more a day	Never		Disagree	Agree	Agree	Not sure	Strongly Agree	Disagree
cm47c9xsy00231q9pjgsam3wh			02/12/2024 17:48					Female			No		Female										No	It was not offered at my school	Yes	No		Once or more a day	Never	Once or more a day	Once or more a month	Less than once a year	Once or more a day	Never		Once or more a day	Never	Once or more a week	Once or more a week	Never	Once or more a day	Never		Strongly Disagree	Strongly Agree	Disagree	Not sure	Strongly Agree	Not sure
cm47c9y4l00251q9pfn5pjbf6			02/12/2024 17:25					Female			No		Female										No	It was not offered at my school	Yes	Yes		Once or more a day	Never	Less than once a year	Never	Less than once a year	Once or more a day	Never		Once or more a day	Never	Never	Never	Less than once a year	Once or more a day	Never		Disagree	Strongly Agree	Not sure	Not sure	Strongly Agree	Agree
cm47daz2000mn5vlrvsebonne			02/12/2024 18:13					Female			Yes - as a child		Male										Yes		Yes	Yes		Once or more a week	Never	Once or more a year	Once or more a month	Once or more a day	Once or more a day	Once or more a year		Once or more a day	Never	Once or more a month	Once or more a month	Once or more a week	Once or more a day	Never		Strongly Disagree	Strongly Agree	Strongly Disagree	Strongly Agree	Strongly Agree	Strongly Disagree
cm47dzvdg00qn5vlrzis90h0x			02/12/2024 18:39					Female			Yes - as a child		Female										Yes		Yes	Yes		Once or more a week	Once or more a month	Once or more a week	Once or more a week	Once or more a week	Once or more a day	Once or more a week		Once or more a week	Once or more a month	Once or more a week	Once or more a week	Once or more a week	Once or more a day	Once or more a month		Not sure	Agree	Not sure	Disagree	Disagree	Not sure
cm47g24xn001jzospt4e0qoz8			02/12/2024 19:34					Female			Yes - as a child		Female										No	It was not offered at my school	No	No		Less than once a year	Never	Once or more a day	Once or more a year	Never	Once or more a day	Once or more a year		Once or more a year	Never	Once or more a month	Once or more a year	Never	Once or more a day	Never		Disagree	Not sure	Agree	Disagree	Not sure	Strongly Agree
cm4a7a0uk00mjxx4awe3dmo1m			04/12/2024 17:50					Male			No		Male										No	Other	Yes	No		Less than once a year	Once or more a month	Once or more a week	Once or more a year	Once or more a week	Once or more a day	Never		Less than once a year	Once or more a week	Once or more a week	Once or more a month	Once or more a week	Once or more a day	Never		Disagree	Strongly Agree	Disagree	Agree	Agree	Disagree
cm4b28sie00dh4lvg12xp7w4g			05/12/2024 08:12					Female			No		Male										Yes		Yes	No		Once or more a week	Never	Once or more a week	Once or more a month	Once or more a year	Once or more a week	Once or more a year		Once or more a day	Never	Once or more a month	Once or more a month	Never	Once or more a day	Never		Strongly Disagree	Agree	Not sure	Not sure	Agree	Agree
cm4cub9b000jjeiaw6xwdkdz2			06/12/2024 14:16					Female			No		Female										Yes		Yes	Yes		Once or more a week	Never	Once or more a year	Once or more a year	Once or more a year	Once or more a day	Never		Once or more a week	Never	Once or more a year	Once or more a year	Once or more a year	Once or more a day	Never		Agree	Not sure	Agree	Not sure	Not sure	Agree
cm4d6gb4k006pyd70wnz3hcno			06/12/2024 19:42					Female			Yes - as an adult		Female										Yes		Yes	Yes		Once or more a week	Never	Once or more a year	Once or more a year	Once or more a year	Once or more a day	Never		Once or more a day	Never	Once or more a year	Once or more a year	Once or more a year	Once or more a day	Never		Disagree	Agree	Strongly Agree	Agree	Agree	Agree
cm4dc608g00x72yi071j3y5ob			06/12/2024 22:31					Female			No		Male										No	It was not offered at my school	Yes	Yes		Once or more a week	Never	Less than once a year	Once or more a year	Once or more a day	Once or more a day	Once or more a year		Once or more a week	Never	Once or more a year	Once or more a year	Once or more a year	Once or more a day	Less than once a year		Agree	Strongly Agree	Strongly Disagree	Agree	Strongly Agree	Not sure
cm4g3ixtk00m3145cg31o7gbd			08/12/2024 20:55					Female			No		Female										No	It was not offered at my school	Yes	Yes		Once or more a day	Never	Less than once a year	Less than once a year	Once or more a month	Once or more a day	Once or more a month		Once or more a day	Never	Less than once a year	Less than once a year	Never	Once or more a week	Never		Disagree	Strongly Agree	Agree	Not sure	Not sure	Agree
cm4peddte005bkodsbev9pv90			15/12/2024 09:03					Female			No		Female										No	I was offered the opportunity but did not want to do it	Yes	No		Once or more a week	Never	Less than once a year	Once or more a year	Less than once a year	Once or more a day	Never		Once or more a week	Never	Once or more a year	Once or more a week	Never	Once or more a day	Never		Disagree	Strongly Disagree	Not sure	Disagree	Disagree	Agree
cm4su15wy00c5k3xurvfgy8d9			17/12/2024 18:50					Female			Yes - as an adult		Female										Yes		Yes	Yes		Once or more a day	Never	Once or more a year	Once or more a year	Once or more a month	Once or more a day	Once or more a year		Once or more a day	Never	Once or more a year	Once or more a year	Once or more a week	Once or more a day	Never		Agree	Agree	Not sure	Agree	Agree	Agree
cm4um4bew000b147qn4443nm9			19/12/2024 00:49					Female			Yes - as a child		Female										Yes		Yes	Yes		Once or more a day	Never	Less than once a year	Once or more a year	Once or more a month	Once or more a day	Never		Once or more a day	Never	Less than once a year	Once or more a year	Once or more a year	Once or more a day	Never		Agree	Not sure	Agree	Agree	Agree	Agree
[truncated: 67 more columns]
