# Supplementary material for: Bikeability cycle training: a route to increasing young people’s subjective wellbeing? A retrospective cohort study
Source: BMC Public Health. 2025 Aug 18;25:2826. doi: 10.1186/s12889-025-23838-2 (PMC12359844; doi:10.1186/s12889-025-23838-2)
Supplement: Supplementary file 4 — Supplementary Material 4. [file 12889_2025_23838_MOESM4_ESM.csv]

Response ID	Unique Response Number
Q1
Q1_1	Have you read the Participant Information Sheet?
1	YES
2	NO
Q1_2	Have you and your child had an opportunity to ask questions and discuss this study?
1	YES
2	NO
Q1_3	Have you and your child received satisfactory answers to all your questions?
1	YES
2	NO
Q1_4	Do you understand that you and your child will not be referred to by name in any report concerning this study?
1	YES
2	NO
Q1_5	Do you understand that you are free to withdraw from this study at any time?
1	YES
2	NO
Q1_6	Do you understand that you don’t have to give any reason for withdrawing?
1	YES
2	NO
Q1_7	Do you understand that choosing not to participate or withdrawing will not affect your access to services?
1	YES
2	NO
Q1_8	Do you understand that you can withdraw your data any time up to 06/09/2024?
1	YES
2	NO
Q1_9	The procedures regarding confidentiality have been explained to me and my child
1	YES
2	NO
Q1_10	We agree that our anonymised data can be stored and shared with other researchers for use in future projects.
1	YES
2	NO
Q1_11	I agree to take part in this study.
1	YES
2	NO
Q1_12	I agree to a member of the research team calling me on the mobile phone number that I will provide at the beginning of the survey, to confirm my contributions to that survey.
1	YES
2	NO
Q1_13	My child agrees to take part in this study (verbal consent witnessed)
1	YES
2	NO
Q2	PARENT/CARER: Please type your name below. Thank you.
Q3	Please select today's date. Thank you.
Q4	PARENT/CARER: please type your name one more time below:
Q5	PARENT/CARER: please type your preferred contact email address [NB: please ensure this is correct for entry into the prize draw]:
Q6	PARENT/CARER: please type your preferred contact telephone number [NB: please ensure this is correct too, for contact purposes]:
Q7	PARENT/CARER: please type your age in years:
Q8	PARENT/CARER: please indicate your gender using the following options:
1	Female
2	Male
3	Non-binary
4	Prefer not to say
Q9	PARENT/CARER: do you have a PHYSICAL impairment that has a substantial and long-term negative effect on your ability to do normal activities?
1	Yes
2	No
3	Prefer not to say
Q10	PARENT/CARER: do you have a MENTAL impairment that has a substantial and long-term negative effect on your ability to do normal activities?
1	Yes
2	No
3	Prefer not to say
Q11	PARENT/CARER: have you had formal cycle training?PLEASE SELECT ALL THAT APPLY
1	Yes - as a child
2	Yes - as an adult
3	No
Q12	YOUNG PERSON: How old are you, in years?
1	11
2	12
3	13
4	14
5	15
6	16
7	17
8	18
9	19
Q13	YOUNG PERSON: Please identify your gender using the options below:
1	Female
2	Male
3	Non-binary
4	Prefer not to say
Q14	YOUNG PERSON: Do you have a PHYSICAL impairment that has a substantial and long-term negative effect on your ability to do normal activities?
1	Yes
2	No
3	Prefer not to say
Q15	YOUNG PERSON: Do you have a MENTAL impairment that has a substantial and long-term negative effect on your ability to do normal activities?
1	Yes
2	No
3	Prefer not to say
Q16	YOUNG PERSON: Are you in paid employment?
1	Yes
2	No
3	Prefer not to say
Q17	How many hours per week do you work in your job(s)?
Q18	How do you get to your place of work?PLEASE INDICATE THE FREQUENCY WITH WHICH YOU USE EACH MODE OF TRAVEL.
Q18_1	Walk
1	Always
2	Frequently
3	Sometimes
4	Never
Q18_2	Drive/driven by someone
1	Always
2	Frequently
3	Sometimes
4	Never
Q18_3	Public transport
1	Always
2	Frequently
3	Sometimes
4	Never
Q18_4	Cycle
1	Always
2	Frequently
3	Sometimes
4	Never
Q19	YOUNG PERSON: Did you complete Bikeability Level 2 training when at primary school (training in which you went on roads with your classmates and one or two instructors)?
1	Yes
2	No
Q20	Why did you not complete Bikeability Level 2 training?
1	I did not finish the course (e.g., due to injury, illness)
2	I did not complete the course to the required standard
3	I was offered the opportunity but did not want to do it
4	It was not offered at my school
5	Other
Q21	Can you ride a cycle?
1	Yes
2	No
Q22	Do you have access to a working cycle?
1	Yes
2	No
Q23	YOUNG PERSON:Please indicate how frequently you make journeys by...
Q23_1	...car/van
1	Once or more a day
2	Once or more a week
3	Once or more a month
4	Once or more a year
5	Less than once a year
6	Never
Q23_2	...motorcycle/moped
1	Once or more a day
2	Once or more a week
3	Once or more a month
4	Once or more a year
5	Less than once a year
6	Never
Q23_3	...bus/tram
1	Once or more a day
2	Once or more a week
3	Once or more a month
4	Once or more a year
5	Less than once a year
6	Never
Q23_4	...train
1	Once or more a day
2	Once or more a week
3	Once or more a month
4	Once or more a year
5	Less than once a year
6	Never
Q23_5	...cycling (incl. e-cycles)
1	Once or more a day
2	Once or more a week
3	Once or more a month
4	Once or more a year
5	Less than once a year
6	Never
Q23_6	...walking
1	Once or more a day
2	Once or more a week
3	Once or more a month
4	Once or more a year
5	Less than once a year
6	Never
Q23_7	...scooting (incl. e-scooters)
1	Once or more a day
2	Once or more a week
3	Once or more a month
4	Once or more a year
5	Less than once a year
6	Never
Q24	PARENT/CARER:Please indicate how frequently you make journeys by...
Q24_1	...car/van
1	Once or more a day
2	Once or more a week
3	Once or more a month
4	Once or more a year
5	Less than once a year
6	Never
Q24_2	...motorcycle/moped
1	Once or more a day
2	Once or more a week
3	Once or more a month
4	Once or more a year
5	Less than once a year
6	Never
Q24_3	...bus/tram
1	Once or more a day
2	Once or more a week
3	Once or more a month
4	Once or more a year
5	Less than once a year
6	Never
Q24_4	...train
1	Once or more a day
2	Once or more a week
3	Once or more a month
4	Once or more a year
5	Less than once a year
6	Never
Q24_5	...cycling (incl. e-cycles)
1	Once or more a day
2	Once or more a week
3	Once or more a month
4	Once or more a year
5	Less than once a year
6	Never
Q24_6	...walking
1	Once or more a day
2	Once or more a week
3	Once or more a month
4	Once or more a year
5	Less than once a year
6	Never
Q24_7	...scooting (incl. e-scooters)
1	Once or more a day
2	Once or more a week
3	Once or more a month
4	Once or more a year
5	Less than once a year
6	Never
Q25	YOUNG PERSON:Please indicate how much you agree with the following statements:
Q25_1	Cycling is tiring
1	Strongly Agree
2	Agree
3	Not sure
4	Disagree
5	Strongly Disagree
Q25_2	Cycling is efficient
1	Strongly Agree
2	Agree
3	Not sure
4	Disagree
5	Strongly Disagree
Q25_3	Cycling on roads is stressful
1	Strongly Agree
2	Agree
3	Not sure
4	Disagree
5	Strongly Disagree
Q25_4	Cycling on roads is convenient
1	Strongly Agree
2	Agree
3	Not sure
4	Disagree
5	Strongly Disagree
Q25_5	Cycling is relaxing
1	Strongly Agree
2	Agree
3	Not sure
4	Disagree
5	Strongly Disagree
Q25_6	Cycling on roads is dangerous
1	Strongly Agree
2	Agree
3	Not sure
4	Disagree
5	Strongly Disagree
Q26	PARENT/CARER:Please indicate how much you agree with the following statements:
Q26_1	Cycling is tiring
1	Strongly Agree
2	Agree
3	Not sure
4	Disagree
5	Strongly Disagree
Q26_2	Cycling is efficient
1	Strongly Agree
2	Agree
3	Not sure
4	Disagree
5	Strongly Disagree
Q26_3	Cycling on roads is stressful
1	Strongly Agree
2	Agree
3	Not sure
4	Disagree
5	Strongly Disagree
Q26_4	Cycling on roads is convenient
1	Strongly Agree
2	Agree
3	Not sure
4	Disagree
5	Strongly Disagree
Q26_5	Cycling is relaxing
1	Strongly Agree
2	Agree
3	Not sure
4	Disagree
5	Strongly Disagree
Q26_6	Cycling on roads is dangerous
1	Strongly Agree
2	Agree
3	Not sure
4	Disagree
5	Strongly Disagree
Q27	YOUNG PERSON:Please indicate how often you have bad experiences as a road user, such as near misses (almost colliding with another road user), when travelling as a...
Q27_1	...pedestrian
1	DOES NOT APPLY TO ME
2	Never
3	Rarely
4	Sometimes
5	Often
6	Very often
Q27_2	...cyclist (incl. e-cycles)
1	DOES NOT APPLY TO ME
2	Never
3	Rarely
4	Sometimes
5	Often
6	Very often
Q27_3	...driver
1	DOES NOT APPLY TO ME
2	Never
3	Rarely
4	Sometimes
5	Often
6	Very often
Q27_4	...scooter user (incl. e-scooters)
1	DOES NOT APPLY TO ME
2	Never
3	Rarely
4	Sometimes
5	Often
6	Very often
Q27_5	...motorcycle/moped rider
1	DOES NOT APPLY TO ME
2	Never
3	Rarely
4	Sometimes
5	Often
6	Very often
Q28	PARENT/CARER:Please indicate how often you have bad experiences as a road user, such as near misses (almost colliding with another road user), when travelling as a...
Q28_1	...pedestrian
1	DOES NOT APPLY TO ME
2	Never
3	Rarely
4	Sometimes
5	Often
6	Very often
Q28_2	...cyclist (incl. e-cycles)
1	DOES NOT APPLY TO ME
2	Never
3	Rarely
4	Sometimes
5	Often
6	Very often
Q28_3	...driver
1	DOES NOT APPLY TO ME
2	Never
3	Rarely
4	Sometimes
5	Often
6	Very often
Q28_4	...scooter user (incl. e-scooters)
1	DOES NOT APPLY TO ME
2	Never
3	Rarely
4	Sometimes
5	Often
6	Very often
Q28_5	...motorcycle/moped rider
1	DOES NOT APPLY TO ME
2	Never
3	Rarely
4	Sometimes
5	Often
6	Very often
YOUNG PERSON:
Q29	For how many HOURS during the past week were you VERY active (e.g., playing competitive sport, doing PE/dance, running, lifting weights) AT SCHOOL/COLLEGE?
1	None
2	1
3	2
4	3
5	4
6	5
7	6
8	7
9	8
10	9
11	10
12	11
13	12
14	13
15	14
16	15 or more
Q30	For how many HOURS during the past week were you MODERATELY active (e.g., playing games during breaks, doing lunchtime clubs, walking between lessons) AT SCHOOL/COLLEGE?
1	None
2	1
3	2
4	3
5	4
6	5
7	6
8	7
9	8
10	9
11	10
12	11
13	12
14	13
15	14
16	15
17	16
18	19
19	20 or more
Q31	For how many HOURS during the past week were you SITTING OR LYING DOWN AT SCHOOL/COLLEGE? This includes sitting in classes, sitting with friends at lunchtime, doing work in the library, etc.
1	None
2	1
3	2
4	3
5	4
6	5
7	6
8	7
9	8
10	9
11	10
12	11
13	12
14	13
15	14
16	15
17	16
18	17
19	18
20	19
21	20
22	21
23	22
24	23
25	24
26	25
27	26
28	27
29	28
30	29
31	30
32	31
33	32
34	33
35	34
36	35
Q32	For how many HOURS during the past week, on weekdays, were you, VERY active (e.g., playing competitive sport, dancing, running, lifting weights) OUTSIDE OF SCHOOL/COLLEGE?
1	None
2	1
3	2
4	3
5	4
6	5
7	6
8	7
9	8
10	9
11	10
12	11
13	12
14	13
15	14
16	15
17	16
18	17
19	18
20	19
21	20 or more
Q33	For how many HOURS during the past week, on weekdays, were you MODERATELY active (e.g., cycling at a steady pace, walking to school/college, doing chores, doing a manual job) OUTSIDE OF SCHOOL/COLLEGE?
1	None
2	1
3	2
4	3
5	4
6	5
7	6
8	7
9	8
10	9
11	10
12	11
13	12
14	13
15	14
16	15
17	16
18	17
19	18
20	19
21	20
22	21
23	22
24	23
25	24
26	25
27	26
28	27
29	28
30	29
31	30 or more
Q34	For how many HOURS during the past week, on weekdays, were you SITTING OR LYING DOWN IN YOUR FREE TIME? This includes socialising with friends, videogaming, watching TV, flicking through social media, etc. - but does NOT include sleeping.
1	None
2	1
3	2
4	3
5	4
6	5
7	6
8	7
9	8
10	9
11	10
12	11
13	12
14	13
15	14
16	15
17	16
18	17
19	18
20	19
21	20
22	21
23	22
24	23
25	24
26	25
27	26
28	27
29	28
30	29
31	30 or more
Q35	For how many HOURS during the past week were you SITTING OR LYING DOWN AT THE WEEKEND (i.e., Saturday and Sunday)? This includes socialising with friends, videogaming, watching TV, flicking through social media, etc. - but it does NOT include sleeping.
1	None
2	1
3	2
4	3
5	4
6	5
7	6
8	7
9	8
10	9
11	10
12	11
13	12
14	13
15	14
16	15
17	16
18	17
19	18
20	19
21	20
22	21
23	22
24	23
25	24
26	25
27	26
28	27
29	28
30	29
31	30 or more
Q36	Please rate your OVERALL SATISFACTION with your life, on a scale from 0 to 10, where 0 = 'Not at all satisfied' and 10 = 'Completely satisfied'
1	0
2	1
3	2
4	3
5	4
6	5
7	6
8	7
9	8
10	9
11	10
Q37	Please rate the extent to which you feel the things you do in life are worthwhile, on a scale from 0 to 10, where 0 = 'Not at all' and 10 = 'Completely'
1	0
2	1
3	2
4	3
5	4
6	5
7	6
8	7
9	8
10	9
11	10
Q38	Please rate how HAPPY you felt YESTERDAY, on a scale from 0 to 10, where 0 = 'Not at all' and 10 = 'Completely'
1	0
2	1
3	2
4	3
5	4
6	5
7	6
8	7
9	8
10	9
11	10
Q39	Please rate how ANXIOUS you felt YESTERDAY, on a scale from 0 to 10, where 0 = 'Not at all' and 10 = 'Completely'
1	0
2	1
3	2
4	3
5	4
6	5
7	6
8	7
9	8
10	9
11	10
Q40	Please indicate how frequently you feel lonely, on a scale from 0 to 10, where 0 = 'Never' and 10 = 'All the time'
1	0
2	1
3	2
4	3
5	4
6	5
7	6
8	7
9	8
10	9
11	10
Q41	Please indicate the extent to which you agree with the statement, "I can rely on the people in my life if I have a serious problem", on a scale from 0 to 10, where 0 = 'Strongly disagree' and 10 = 'Strongly agree'
1	0
2	1
3	2
4	3
5	4
6	5
7	6
8	7
9	8
10	9
11	10
Q42	Please rate how much, in general, you trust most people, on a scale from 0 to 10, where 0 = 'Not at all' and 10 = 'Completely'
1	0
2	1
3	2
4	3
5	4
6	5
7	6
8	7
9	8
10	9
11	10
Q43	Please rate your satisfaction with your general health, on a scale from 0 to 10, where 0 = 'Extremely dissatisfied' and 10 = 'Extremely satisfied'
1	0
2	1
3	2
4	3
5	4
6	5
7	6
8	7
9	8
10	9
11	10
Q44	I've been feeling optimistic about the future
1	None of the time
2	Rarely
3	Some of the time
4	Often
5	All of the time
Q45	I've been feeling useful
1	None of the time
2	Rarely
3	Some of the time
4	Often
5	All of the time
Q46	I've been feeling relaxed
1	None of the time
2	Rarely
3	Some of the time
4	Often
5	All of the time
Q47	I've been feeling interested in other people
1	None of the time
2	Rarely
3	Some of the time
4	Often
5	All of the time
Q48	I've had energy to spare
1	None of the time
2	Rarely
3	Some of the time
4	Often
5	All of the time
Q49	I've been dealing with problems well
1	None of the time
2	Rarely
3	Some of the time
4	Often
5	All of the time
Q50	I've been dealing with problems well
1	None of the time
2	Rarely
3	Some of the time
4	Often
5	All of the time
Q51	I've been thinking clearly
1	None of the time
2	Rarely
3	Some of the time
4	Often
5	All of the time
Q52	I've been feeling good about myself
1	None of the time
2	Rarely
3	Some of the time
4	Often
5	All of the time
Q53	I've been feeling close to other people
1	None of the time
2	Rarely
3	Some of the time
4	Often
5	All of the time
Q54	I've been feeling confident
1	None of the time
2	Rarely
3	Some of the time
4	Often
5	All of the time
Q55	I've been able to make up my own mind about things
1	None of the time
2	Rarely
3	Some of the time
4	Often
5	All of the time
Q56	I've been feeling loved
1	None of the time
2	Rarely
3	Some of the time
4	Often
5	All of the time
Q57	I've been interested in new things
1	None of the time
2	Rarely
3	Some of the time
4	Often
5	All of the time
Q58	I've been feeling cheerful
1	None of the time
2	Rarely
3	Some of the time
4	Often
5	All of the time
PARENT/CARER:
Q59	How would you describe crime levels in your area NOW?
1	Very high
2	High
3	Moderate
4	Low
5	Very low
Q60	How would you describe crime levels in your area WHEN YOUR CHILD WAS 10 YEARS OLD?
1	Very high
2	High
3	Moderate
4	Low
5	Very low
Q61	How safe do you feel walking alone in your area after dark NOW?
1	Very safe
2	Satisfied
3	Unsure
4	Dissatisfied
5	Very dissatisfied
Q62	How safe did you feel walking alone in your area after dark WHEN YOUR CHILD WAS 10 YEARS OLD?
1	Very safe
2	Satisfied
3	Unsure
4	Dissatisfied
5	Very dissatisfied
Q63	How satisfied are you with your access to the natural environment NOW?
1	Very satisfied
2	Satisfied
3	Unsure
4	Dissatisfied
5	Very dissatisfied
Q64	How satisfied were you with your access to the natural environment WHEN YOUR CHILD WAS 10 YEARS OLD?
1	Very satisfied
2	Satisfied
3	Unsure
4	Dissatisfied
5	Very dissatisfied
Q65	How would you describe your sense of belonging to your neighbourhood NOW?
1	Very strong
2	Strong
3	Moderate
4	Weak
5	Very weak
Q66	How would you describe your sense of belonging to your neighbourhood WHEN YOUR CHILD WAS 10 YEARS OLD?
1	Very strong
2	Strong
3	Moderate
4	Weak
5	Very weak
Q67	How would you describe your ability to access key services (e.g., GPs, social services) NOW?
1	Very easy
2	Easy
3	Moderate
4	Difficult
5	Very difficult
Q68	How would you describe your ability to access key services (e.g., GPs, social services) WHEN YOUR CHILD WAS 10 YEARS OLD?
1	Very easy
2	Easy
3	Moderate
4	Difficult
5	Very difficult
Q69	How satisfied are you with your place of residence NOW?
1	Very satisfied
2	Satisfied
3	Neither satisfied nor dissatisfied
4	Dissatisfied
5	Very dissatisfied
Q70	How satisfied were you with your place of residence WHEN YOUR CHILD WAS 10 YEARS OLD?
1	Very satisfied
2	Satisfied
3	Neither satisfied nor dissatisfied
4	Dissatisfied
5	Very dissatisfied
Q71	How satisfied are you with your household income level NOW?
1	Very satisfied
2	Satisfied
3	Neither satisfied nor dissatisfied
4	Dissatisfied
5	Very dissatisfied
Q72	How satisfied were you with your household income level WHEN YOUR CHILD WAS 10 YEARS OLD?
1	Very satisfied
2	Satisfied
3	Neither satisfied nor dissatisfied
4	Dissatisfied
5	Very dissatisfied
Q73	How satisfied are you with your disposable income NOW?
1	Very satisfied
2	Satisfied
3	Neither satisfied nor dissatisfied
4	Dissatisfied
5	Very dissatisfied
Q74	How satisfied were you with your disposable income WHEN YOUR CHILD WAS 10 YEARS OLD?
1	Very satisfied
2	Satisfied
3	Neither satisfied nor dissatisfied
4	Dissatisfied
5	Very dissatisfied
Start Date	Start Date
Completion Date	Completion Date
