# Supplementary material for: Bikeability cycle training: a route to increasing young people’s subjective wellbeing? A retrospective cohort study
Source: BMC Public Health. 2025 Aug 18;25:2826. doi: 10.1186/s12889-025-23838-2 (PMC12359844; doi:10.1186/s12889-025-23838-2)
Supplement: Supplementary file 5 — Supplementary Material 5. [file 12889_2025_23838_MOESM5_ESM.xlsx]

## Sheet: List of Schools
Abbeywood Community School
Applefields SEND
Arden
Arena Academy
Astrea Academy
Beverley Grammar School
Beverley High School
Bishop Challoner Catholic College
Bishop Vesey’s Grammar Schools
Boston Spa
Bradfield School
Brinsworth Academy
Bristol Grammar School
Bungay High School EAST Trust
Cantell School
Cheltenham Bournside School
City of Norwich School, OAT
Claydon High School
Clifton High School
Cotham School
Cottingham School
Dinnington
Fairfax School
Fairfield High School
Farlingaye High School
Farnley Academy
Felixstowe School
Fortis Academy
Framingham Earl
Great Baddow High School
Headlands School
Hessle Academy
Holderness Academy
Hornsea
Howden School
Hylands School
Jewellery Quarter Academy
John Cabot Academy
John Willmott
King Edward VI Camp Hill Boys School
King Edward VI Camp Hill School for Girls
King Norton Boy’s School
Longcroft School
Lydon School
Newfield Secondary School
Ninestiles Academy
Noadswood
Norton College
Oakwood High School
Oasis Academy Sholing
Oasis Academy Temple Quarter
Oasis Brislington
Oasis Don Valley
Ormiston Venture Academy
Otley Prince Henry’s Grammar School
Parkwood
Selby High School
SET Beccles School
Silverdale School
South Hunsley School
St Annes
St Augustines Catholic School
St George Catholic School
St John Wall Catholic School
St Mary Redcliffe and Temple School
St Peters
Stockland Green School
Stowupland High School
Temple Moor High School
The Castle School
The Market Weighton School
The Ruth Gorse Academy
Thomas Gainsborough School
Thorpe St Andrew School and Sixth Form
Thorpe St Andrew School and Sixth Form
Trinity Academy
Tudor Grange Academy Kingshurst
Tudor Grange Academy Solihull
Wales High School
Warmley Park SEND
Wath Academy
Winterbourne Academy
Withernsea High School
Wolfreton School
Woodfields School
Yate
